# Supplementary material for: Chronic Replication Problems Impact Cell Morphology and Adhesion of DNA Ligase I Defective Cells
Source: PLoS One. 2015 Jul 7;10(7):e0130561. doi: 10.1371/journal.pone.0130561 (PMC4495043; doi:10.1371/journal.pone.0130561)
Supplement: S2 Table — (XLS) [file pone.0130561.s004.xls]

## Sheet: Cell Morphology
Cell Morphology
Microarray analysis (2114 genes)
Categories	Diseases or Functions Annotation	Predicted Activation State	Activation z-score	p-Value	# Molecules
Cell Morphology	morphology of cells		-0.736	6.23e-17	372
Cell Morphology	formation of cellular protrusions		1.404	2.61e-14	163
Cell Morphology	formation of plasma membrane projections		-1.016	4.07e-10	111
Cell Morphology	morphology of tumor cell lines			4.24e-09	49
Cell Morphology	neuritogenesis		-0.654	4.81e-09	99
Cell Morphology	formation of lamellipodia	Increased	2.396	3.27e-08	39
Cell Morphology	extension of cellular protrusions		0.432	3.85e-08	46
Cell Morphology	outgrowth of neurites		-0.647	4.95e-08	86
Cell Morphology	abnormal morphology of cells		-0.443	6.89e-07	222
Cell Morphology	sprouting		0.505	8.06e-07	70
Cell Morphology	shape change of tumor cell lines	Increased	2.183	2.51e-06	35
Cell Morphology	extension of plasma membrane projections		-0.716	2.71e-06	37
Cell Morphology	extension of lamellipodia	Increased	2.13	5.02e-06	10
Cell Morphology	extension of neurites		-1.282	6.79e-06	34
Cell Morphology	cell spreading	Increased	3.561	9.19e-06	55
Cell Morphology	contractility of muscle cells		0.507	1.62e-05	14
Cell Morphology	formation of neurites	Decreased	-2.08	1.7e-05	39
Cell Morphology	morphogenesis of neurites		0.486	1.85e-05	64
Cell Morphology	contraction of cells		0.912	3.94e-05	22
Cell Morphology	tubulation of cells		1.641	4.4e-05	29
Cell Morphology	cell spreading of tumor cell lines	Increased	2.902	6.15e-05	23
Cell Morphology	morphology of fibroblast cell lines			0.000109	20
Cell Morphology	abnormal morphology of z line			0.000118	6
Cell Morphology	tubulation of endothelial cells		0.918	0.000122	24
Cell Morphology	shape change of kidney cell lines		1.736	0.000127	16
Cell Morphology	shape change of brain cancer cell lines		-0.886	0.000209	8
Cell Morphology	cell spreading of brain cancer cell lines		-0.339	0.000239	6
Cell Morphology	morphology of endothelial cells			0.00024	15
Cell Morphology	formation of filopodia	Increased	2.522	0.000245	31
Cell Morphology	reorganization of cytoskeleton		1.825	0.00025	35
Cell Morphology	abnormal morphology of skeletal muscle cells			0.000265	12
Cell Morphology	shape change of fibroblast cell lines	Increased	2.736	0.000346	20
Cell Morphology	size of fibroblasts		-0.555	0.00036	5
Cell Morphology	abnormal morphology of neuroglia			0.000384	19
Cell Morphology	abnormal morphology of plasma membrane			0.000439	6
Cell Morphology	morphology of vascular endothelial cells			0.000453	13
Cell Morphology	neuritogenesis of tumor cell lines	Decreased	-2.016	0.000479	9
Cell Morphology	innervation of tissue		0.927	0.000483	23
RNA-Seq analysis (855 genes)
Categories	Diseases or Functions Annotation	Predicted Activation State	Activation z-score	p-Value	# Molecules
Cell Morphology	formation of cellular protrusions		1.881	2.13e-12	83
Cell Morphology	morphology of cells		-0.175	1e-11	168
Cell Morphology	formation of plasma membrane projections		0.98	2.06e-09	58
Cell Morphology	outgrowth of neurites		0.988	5.84e-08	46
Cell Morphology	sprouting		0.185	2.02e-07	39
Cell Morphology	innervation		-0.808	8.71e-07	20
Cell Morphology	extension of cellular protrusions		1.223	1.73e-06	24
Cell Morphology	neuritogenesis		0.633	3.14e-06	46
Cell Morphology	tubulation of cells		1.687	7.5e-06	18
Cell Morphology	innervation of tissue			9.31e-06	16
Cell Morphology	morphology of tumor cell lines			9.44e-06	23
Cell Morphology	size of cells		0.77	1.18e-05	37
Cell Morphology	morphology of neurons			1.18e-05	41
Cell Morphology	extension of plasma membrane projections		0.222	1.5e-05	20
Cell Morphology	extension of neurites		-0.1	1.52e-05	19
Cell Morphology	innervation of cells			4.12e-05	13
Cell Morphology	shape change of tumor cell lines	Increased	3.364	5.23e-05	18
Cell Morphology	abnormal morphology of cells		-0.277	5.31e-05	98
Cell Morphology	abnormal morphology of neurons			5.8e-05	35
Cell Morphology	orientation of myeloid cells		0.391	7.47e-05	8
Cell Morphology	formation of filopodia	Increased	2.312	9.2e-05	18
Cell Morphology	tubulation of endothelial cells		1.914	0.00011	14
Cell Morphology	innervation of sensory neurons			0.000117	10
Cell Morphology	morphology of hair cells			0.000158	7
Cell Morphology	permeability of cells		1.3	0.000159	12
Cell Morphology	polarization of phagocytes		0.391	0.000161	8
Common genes between Microarray and RNA-Seq analyses (375 genes)
Categories	Diseases or Functions Annotation	p-Value	# Molecules
Cell Morphology	morphology of cells	1.93e-10	88
Cell Morphology	formation of cellular protrusions	1.72e-09	44
Cell Morphology	outgrowth of neurites	3.15e-09	30
Cell Morphology	sprouting	9.97e-09	26
Cell Morphology	morphology of neurons	8.77e-08	28
Cell Morphology	formation of plasma membrane projections	2.46e-07	31
Cell Morphology	abnormal morphology of neurons	7.86e-07	24
Cell Morphology	abnormal morphology of cells	1.86e-06	56
Cell Morphology	cell spreading of tumor cell lines	9.27e-06	10
Cell Morphology	shape change of tumor cell lines	2.2e-05	12
Cell Morphology	neuritogenesis	2.28e-05	25
Cell Morphology	tubulation of cells	2.91e-05	11
Cell Morphology	innervation of tissue	2.95e-05	10
Cell Morphology	innervation	4.31e-05	11
Cell Morphology	extension of cellular protrusions	6.26e-05	13
Cell Morphology	size of phagocytes	7.72e-05	4
Cell Morphology	shape change of neurites	0.000133	15
Cell Morphology	tubulation of endothelial cells	0.000135	9
Cell Morphology	size of leukocytes	0.000178	5
Cell Morphology	contraction of cells	0.000182	8
Cell Morphology	extension of plasma membrane projections	0.000223	11
Cell Morphology	depolarization of epithelial tissue	0.000299	2
Cell Morphology	size of mast cells	0.000299	2
Cell Morphology	morphology of tumor cell lines	0.000328	12
Cell Morphology	branching of neurites	0.000335	14
Cell Morphology	size of cardiomyocytes	0.000367	6
Cell Morphology	length of plasma membrane projections	0.000438	7
Cell Morphology	extension of neurites	0.000466	10
Cell Morphology	formation of lamellipodia	0.000466	10
Cell Morphology	innervation of sensory neurons	0.000644	6
Cell Morphology	innervation of cells	0.000899	7
Cell Morphology	innervation of nervous tissue	0.000961	7
Cell Morphology	tubulation of endothelial progenitor cells	0.00101	3
Cell Morphology	mineralization of cells	0.00106	6
Cell Morphology	morphogenesis of neurites	0.00142	16

## Sheet: Cellular Assembly 
Cellular Assembly and Organization
Microarray analysis (2114 genes)
Categories	Diseases or Functions Annotation	Predicted Activation State	Activation z-score	p-Value	# Molecules
Cellular Assembly and Organization	organization of cytoplasm	Increased	2.083	1.94e-18	268
Cellular Assembly and Organization	microtubule dynamics		1.74	1.61e-17	220
Cellular Assembly and Organization	organization of cytoskeleton	Increased	2.213	5.09e-17	247
Cellular Assembly and Organization	formation of cellular protrusions		1.404	2.61e-14	163
Cellular Assembly and Organization	formation of plasma membrane projections		-1.016	4.07e-10	111
Cellular Assembly and Organization	fibrogenesis		1.224	8.85e-10	87
Cellular Assembly and Organization	formation of filaments		1.457	1.93e-09	84
Cellular Assembly and Organization	neuritogenesis		-0.654	4.81e-09	99
Cellular Assembly and Organization	development of cytoplasm		1.713	8.04e-09	89
Cellular Assembly and Organization	growth of neurites		-0.185	1.38e-08	97
Cellular Assembly and Organization	formation of lamellipodia	Increased	2.396	3.27e-08	39
Cellular Assembly and Organization	extension of cellular protrusions		0.432	3.85e-08	46
Cellular Assembly and Organization	formation of cytoskeleton		1.843	3.96e-08	74
Cellular Assembly and Organization	outgrowth of neurites		-0.647	4.95e-08	86
Cellular Assembly and Organization	formation of actin stress fibers		1.9	1.62e-06	48
Cellular Assembly and Organization	extension of plasma membrane projections		-0.716	2.71e-06	37
Cellular Assembly and Organization	extension of lamellipodia	Increased	2.13	5.02e-06	10
Cellular Assembly and Organization	formation of actin filaments		1.845	5.89e-06	56
Cellular Assembly and Organization	extension of neurites		-1.282	6.79e-06	34
Cellular Assembly and Organization	formation of focal adhesions		0.346	6.94e-06	31
Cellular Assembly and Organization	formation of neurites	Decreased	-2.08	1.7e-05	39
Cellular Assembly and Organization	morphogenesis of neurites		0.486	1.85e-05	64
Cellular Assembly and Organization	formation of microtubules		0.611	2.89e-05	19
Cellular Assembly and Organization	formation of caveolae		1.986	5.15e-05	6
Cellular Assembly and Organization	formation of membrane ruffles	Increased	2.092	6.71e-05	18
Cellular Assembly and Organization	organization of organelle		1.289	9.99e-05	75
Cellular Assembly and Organization	polymerization of microtubules		1.171	0.000154	12
Cellular Assembly and Organization	growth of microtubules		1.116	0.000239	9
Cellular Assembly and Organization	induction of cellular protrusions		0	0.000242	10
Cellular Assembly and Organization	formation of filopodia	Increased	2.522	0.000245	31
Cellular Assembly and Organization	organization of actin cytoskeleton	Increased	2.044	0.00025	48
Cellular Assembly and Organization	reorganization of cytoskeleton		1.825	0.00025	35
Cellular Assembly and Organization	transport of axons			0.000396	4
Cellular Assembly and Organization	neuritogenesis of tumor cell lines	Decreased	-2.016	0.000479	9
RNA-Seq analysis (855 genes)
Categories	Diseases or Functions Annotation	Predicted Activation State	Activation z-score	p-Value	# Molecules
Cellular Assembly and Organization	microtubule dynamics		1.423	5.63e-14	108
Cellular Assembly and Organization	organization of cytoskeleton		1.741	2.43e-13	119
Cellular Assembly and Organization	formation of cellular protrusions		1.881	2.13e-12	83
Cellular Assembly and Organization	organization of cytoplasm		1.624	5.83e-12	122
Cellular Assembly and Organization	formation of plasma membrane projections		0.98	2.06e-09	58
Cellular Assembly and Organization	fibrogenesis		-0.226	2.17e-08	45
Cellular Assembly and Organization	growth of neurites		1.007	2.98e-08	51
Cellular Assembly and Organization	outgrowth of neurites		0.988	5.84e-08	46
Cellular Assembly and Organization	formation of filaments		-0.302	4.66e-07	41
Cellular Assembly and Organization	formation of cytoskeleton		1.077	5.56e-07	38
Cellular Assembly and Organization	extension of cellular protrusions		1.223	1.73e-06	24
Cellular Assembly and Organization	development of cytoplasm		1.052	2.98e-06	42
Cellular Assembly and Organization	neuritogenesis		0.633	3.14e-06	46
Cellular Assembly and Organization	extension of plasma membrane projections		0.222	1.5e-05	20
Cellular Assembly and Organization	extension of neurites		-0.1	1.52e-05	19
Cellular Assembly and Organization	formation of actin filaments		0.381	2.13e-05	29
Cellular Assembly and Organization	formation of actin stress fibers		1.014	3.87e-05	24
Cellular Assembly and Organization	formation of actin cytoskeleton		1	4.37e-05	6
Cellular Assembly and Organization	formation of filopodia	Increased	2.312	9.2e-05	18
Common genes between Microarray and RNA-Seq analyses (375 genes)
Categories	Diseases or Functions Annotation	p-Value	# Molecules
Cellular Assembly and Organization	formation of cellular protrusions	1.72e-09	44
Cellular Assembly and Organization	outgrowth of neurites	3.15e-09	30
Cellular Assembly and Organization	growth of neurites	4.94e-09	32
Cellular Assembly and Organization	microtubule dynamics	4.97e-09	53
Cellular Assembly and Organization	fibrogenesis	1.67e-07	26
Cellular Assembly and Organization	organization of cytoskeleton	1.75e-07	55
Cellular Assembly and Organization	organization of cytoplasm	2.03e-07	58
Cellular Assembly and Organization	formation of plasma membrane projections	2.46e-07	31
Cellular Assembly and Organization	formation of filaments	1.17e-06	24
Cellular Assembly and Organization	neuritogenesis	2.28e-05	25
Cellular Assembly and Organization	formation of cytoskeleton	2.7e-05	20
Cellular Assembly and Organization	extension of cellular protrusions	6.26e-05	13
Cellular Assembly and Organization	development of cytoplasm	6.61e-05	22
Cellular Assembly and Organization	disruption of microtubules	0.000137	4
Cellular Assembly and Organization	organization of collagen fibrils	0.000208	5
Cellular Assembly and Organization	extension of plasma membrane projections	0.000223	11
Cellular Assembly and Organization	branching of neurites	0.000335	14
Cellular Assembly and Organization	extension of neurites	0.000466	10
Cellular Assembly and Organization	formation of lamellipodia	0.000466	10
Cellular Assembly and Organization	formation of intermediate filaments	0.000565	3
Cellular Assembly and Organization	organization of F-actin	0.000888	2
Cellular Assembly and Organization	quantity of motor axons	0.000888	2
Cellular Assembly and Organization	formation of actin filaments	0.00134	14
Cellular Assembly and Organization	morphogenesis of neurites	0.00142	16
Cellular Assembly and Organization	induction of cellular protrusions	0.00149	4

## Sheet: Cellular Movement
Cellular Movement
Microarray analysis (2114 genes)
Categories	Diseases or Functions Annotation	Predicted Activation State	Activation z-score	p-Value	# Molecules
Cellular Movement	cell movement of connective tissue cells	Increased	2.51	1.4e-11	59
Cellular Movement	cell movement of fibroblasts		1.774	1.75e-11	51
Cellular Movement	cell movement		1.517	1.99e-11	349
Cellular Movement	migration of fibroblasts		1.851	5.52e-10	40
Cellular Movement	invasion of cells	Increased	2.569	8.49e-10	154
Cellular Movement	cell movement of tumor cell lines		1.409	1.29e-09	150
Cellular Movement	migration of cells		1.426	1.84e-09	309
Cellular Movement	migration of tumor cell lines		1.783	4.61e-09	124
Cellular Movement	migration of connective tissue cells	Increased	2.475	9.47e-09	45
Cellular Movement	cell movement of breast cancer cell lines	Increased	2.671	7.41e-08	57
Cellular Movement	cell movement of endothelial cells	Increased	3.16	2.28e-07	70
Cellular Movement	invasion of tumor cell lines	Increased	2.816	2.67e-07	109
Cellular Movement	migration of breast cancer cell lines	Increased	2.004	3.13e-07	49
Cellular Movement	cell movement of breast cell lines		0.913	4.08e-07	23
Cellular Movement	migration of endothelial cells	Increased	2.958	1.22e-06	63
Cellular Movement	invasion of prostate cancer cell lines		0.451	3.53e-06	23
Cellular Movement	cell movement of fibroblast cell lines		1.083	9.19e-06	35
Cellular Movement	cell movement of brain cancer cell lines		1.883	9.82e-06	29
Cellular Movement	invasion of breast cell lines		-0.676	1.54e-05	15
Cellular Movement	migration of brain cancer cell lines	Increased	2.527	2.67e-05	25
Cellular Movement	migration of tumor cells		1.542	3.06e-05	44
Cellular Movement	invasion of breast cancer cell lines		1.111	3.39e-05	44
Cellular Movement	movement of vascular endothelial cells	Increased	3.073	3.44e-05	33
Cellular Movement	migration of breast cell lines		1.344	4.01e-05	16
Cellular Movement	migration of vascular endothelial cells	Increased	2.958	5.09e-05	32
Cellular Movement	cell movement of glioma cells	Increased	2.003	6.22e-05	11
Cellular Movement	migration of cervical cancer cell lines		0.271	6.69e-05	17
Cellular Movement	migration of colon cancer cell lines		0.266	7.62e-05	20
Cellular Movement	cell movement of pancreatic cancer cell lines		0.638	8.53e-05	12
Cellular Movement	migration of fibroblast cell lines		1.009	8.54e-05	27
Cellular Movement	cell movement of endothelial cell lines		-0.098	0.00011	22
Cellular Movement	cell movement of cancer cells		1.965	0.000111	30
Cellular Movement	migration of endothelial cell lines		-0.497	0.000116	19
Cellular Movement	cell movement of gastrointestinal cells		0	0.000142	7
Cellular Movement	migration of pancreatic cancer cells		0.625	0.000147	5
Cellular Movement	cell movement of vascular endothelial cells		1.951	0.000157	16
Cellular Movement	cell movement of colon cancer cell lines		0.928	0.000158	23
Cellular Movement	cell movement of tumor cells		1.879	0.000226	35
Cellular Movement	migration of pancreatic cancer cell lines		0.792	0.000242	10
Cellular Movement	cell movement of prostate cancer cell lines	Increased	2.396	0.000284	24
Cellular Movement	migration of cancer cells	Increased	2.045	0.000317	36
Cellular Movement	chemotaxis of vascular endothelial cells		1.166	0.000319	8
Cellular Movement	migration of glioma cells	Increased	2.789	0.000342	9
Cellular Movement	cell movement of cervical cancer cell lines		0.483	0.000358	18
Cellular Movement	transport of axons			0.000396	4
Cellular Movement	cytokinesis		0.041	0.000461	29
RNA-Seq analysis (855 genes)
Categories	Diseases or Functions Annotation	Predicted Activation State	Activation z-score	p-Value	# Molecules
Cellular Movement	cell movement		0.86	5.48e-17	186
Cellular Movement	migration of cells		1.001	3.7e-16	170
Cellular Movement	invasion of cells		0.95	8.09e-16	94
Cellular Movement	cell movement of cancer cells		0.605	6.88e-12	28
Cellular Movement	invasion of tumor cell lines		0.401	1.13e-11	67
Cellular Movement	cell movement of tumor cell lines		0.411	3.02e-10	79
Cellular Movement	cell movement of tumor cells		0.666	6.22e-10	29
Cellular Movement	migration of tumor cells		0.686	1.88e-09	32
Cellular Movement	migration of tumor cell lines		1.071	3.86e-09	65
Cellular Movement	migration of endothelial cells		1.534	1.77e-07	36
Cellular Movement	cell movement of endothelial cell lines		-0.594	2e-07	17
Cellular Movement	cell movement of endothelial cells		1.943	2.43e-07	38
Cellular Movement	migration of muscle cells	Increased	2.404	7.76e-07	22
Cellular Movement	invasion of prostate cancer cell lines		1.472	9.45e-07	15
Cellular Movement	cell movement of muscle cells	Increased	2.351	1.45e-06	23
Cellular Movement	migration of smooth muscle cells	Increased	2.271	2.07e-06	20
Cellular Movement	cell movement of smooth muscle cells	Increased	2.223	2.67e-06	21
Cellular Movement	transmigration of cells		-0.119	2.81e-06	20
Cellular Movement	migration of endothelial cell lines		0	9.59e-06	13
Cellular Movement	cell movement of vascular smooth muscle cells		1.872	1.3e-05	16
Cellular Movement	migration of vascular smooth muscle cells	Increased	2.048	1.59e-05	15
Cellular Movement	infiltration of leukocytes		1.211	1.76e-05	37
Cellular Movement	cell movement of blood cells		1.031	2.19e-05	71
Cellular Movement	cell movement of leukocytes		0.529	2.72e-05	63
Cellular Movement	infiltration of cells		1.215	2.88e-05	38
Cellular Movement	leukocyte migration		0.912	3.41e-05	70
Cellular Movement	cell movement of melanoma cells		-0.447	3.55e-05	7
Cellular Movement	transmigration of leukocytes		0.205	3.68e-05	16
Cellular Movement	invasion of tumor cells		0.82	3.99e-05	21
Cellular Movement	cell movement of phagocytes		1.015	5.67e-05	47
Cellular Movement	invasion of duct cancer cell lines			5.97e-05	3
Cellular Movement	migration of breast cancer cell lines		1.525	7.34e-05	23
Cellular Movement	cell movement of connective tissue cells	Increased	2.619	8.33e-05	23
Cellular Movement	infiltration by neutrophils		0.809	9.2e-05	18
Cellular Movement	cell movement of vascular endothelial cells	Increased	2.028	0.000117	10
Cellular Movement	innervation of sensory neurons			0.000117	10
Cellular Movement	invasion of cancer cells		0.083	0.000121	14
Cellular Movement	transmigration of mononuclear leukocytes		0.475	0.000153	11
Cellular Movement	migration of carcinoma cells		1.144	0.000154	6
Cellular Movement	migration of melanoma cells		-0.447	0.000154	6
Common genes between Microarray and RNA-Seq analyses (375 genes)
Categories	Diseases or Functions Annotation	p-Value	# Molecules
Cellular Movement	cell movement	5.29e-11	90
Cellular Movement	invasion of cells	9.34e-11	48
Cellular Movement	migration of cells	2.57e-10	82
Cellular Movement	cell movement of tumor cell lines	9.64e-08	41
Cellular Movement	migration of tumor cell lines	1.87e-07	35
Cellular Movement	invasion of tumor cell lines	1.99e-07	33
Cellular Movement	cell movement of cancer cells	4.23e-07	14
Cellular Movement	migration of tumor cells	1.26e-06	17
Cellular Movement	cell movement of tumor cells	1.65e-06	15
Cellular Movement	invasion of prostate cancer cell lines	2.11e-06	10
Cellular Movement	cell movement of endothelial cell lines	7.05e-06	10
Cellular Movement	migration of endothelial cell lines	8.06e-06	9
Cellular Movement	migration of endothelial cells	1.46e-05	19
Cellular Movement	cell movement of endothelial cells	1.69e-05	20
Cellular Movement	cell movement of connective tissue cells	2.26e-05	15
Cellular Movement	cell movement of central nervous system cells	3.69e-05	10
Cellular Movement	cell movement of brain cells	7.03e-05	9
Cellular Movement	migration of breast cancer cell lines	8.13e-05	14
Cellular Movement	transmigration of cells	8.43e-05	11
Cellular Movement	invasion of tumor cells	0.000201	12
Cellular Movement	cell movement of prostate cancer cell lines	0.000202	9
Cellular Movement	migration of fibroblasts	0.000223	10
Cellular Movement	migration of prostate cancer cell lines	0.000245	8
Cellular Movement	zone transition of chondrocytes	0.000299	2
Cellular Movement	migration of central nervous system cells	0.000304	8
Cellular Movement	transmigration of mononuclear leukocytes	0.000318	7
Cellular Movement	cell movement of breast cell lines	0.000345	7
Cellular Movement	migration of connective tissue cells	0.000496	11
Cellular Movement	migration of melanoma cells	0.000506	4
Cellular Movement	migration of neurons	0.000535	13
Cellular Movement	mobility of cells	0.000538	5
Cellular Movement	cell movement of fibroblasts	0.000591	11
Cellular Movement	migration of cerebral cortex cells	0.000606	5
Cellular Movement	cell movement of vascular endothelial cells	0.000644	6
Cellular Movement	innervation of sensory neurons	0.000644	6
Cellular Movement	invasion of cancer cells	0.000745	8
Cellular Movement	migration of brain cells	0.000785	7
Cellular Movement	invasion of sarcoma cell lines	0.000888	2
Cellular Movement	scattering of bladder cancer cell lines	0.000888	2
Cellular Movement	infiltration by monocytes	0.00113	4
Cellular Movement	invasion of breast cell lines	0.00116	5
Cellular Movement	recruitment of leukocytes	0.00123	15
Cellular Movement	migration of bone cancer cell lines	0.0013	4
Cellular Movement	infiltration of phagocytes	0.00143	10
Cellular Movement	recruitment of cells	0.00146	16
Cellular Movement	migration of cortical neurons	0.00149	4
