# Supplementary material for: Chronic Replication Problems Impact Cell Morphology and Adhesion of DNA Ligase I Defective Cells
Source: PLoS One. 2015 Jul 7;10(7):e0130561. doi: 10.1371/journal.pone.0130561 (PMC4495043; doi:10.1371/journal.pone.0130561)
Supplement: S3 Table — (XLS) [file pone.0130561.s005.xls]

## Sheet: Microarray
Gene Symbol	Log Ratio	p-value	Entrez Gene Name	Location	Type(s)	Drug(s)
AAMDC	-1026	3,54E-03	adipogenesis associated, Mth938 domain containing	Cytoplasm	other
AAMP	1233	9,34E-04	angio-associated, migratory cell protein	Plasma Membrane	other
ABAT	-1183	5,23E-04	4-aminobutyrate aminotransferase	Cytoplasm	enzyme	valproic acid, vigabatrin
ABCA5	-2187	1,20E-04	ATP-binding cassette, sub-family A (ABC1), member 5	Plasma Membrane	transporter
ABCB6	-1100	3,16E-04	ATP-binding cassette, sub-family B (MDR/TAP), member 6	Cytoplasm	transporter
ABCC3	1072	2,72E-04	ATP-binding cassette, sub-family C (CFTR/MRP), member 3	Plasma Membrane	transporter
ABCC4	1165	3,79E-04	ATP-binding cassette, sub-family C (CFTR/MRP), member 4	Plasma Membrane	transporter
ABCC6	-1094	2,71E-04	ATP-binding cassette, sub-family C (CFTR/MRP), member 6	Plasma Membrane	transporter
ABCD1	-1103	3,12E-03	ATP-binding cassette, sub-family D (ALD), member 1	Plasma Membrane	transporter
ABHD11	1845	1,10E-04	abhydrolase domain containing 11	Cytoplasm	enzyme
ABHD14B	-1142	3,56E-04	abhydrolase domain containing 14B	Cytoplasm	enzyme
ABHD17C	1256	3,35E-04	abhydrolase domain containing 17C	Other	enzyme
ABHD2	1493	2,71E-04	abhydrolase domain containing 2	Other	enzyme
ABL2	1752	1,20E-04	c-abl oncogene 2, non-receptor tyrosine kinase	Cytoplasm	kinase
ABLIM1	1197	1,27E-03	actin binding LIM protein 1	Cytoplasm	other
ABR	-1009	4,58E-04	active BCR-related	Cytoplasm	other
ABRACL	-1379	8,31E-04	ABRA C-terminal like	Other	other
AC084018.1	-1252	5,84E-04	uncharacterized LOC338799	Other	other
ACBD3	-1185	2,77E-04	acyl-CoA binding domain containing 3	Cytoplasm	other
ACCS	-1494	6,22E-04	1-aminocyclopropane-1-carboxylate synthase homolog (Arabidopsis)(non-functional)	Other	enzyme
ACOT13	-1220	2,39E-03	acyl-CoA thioesterase 13	Cytoplasm	enzyme
ACOX1	-1150	2,42E-04	acyl-CoA oxidase 1, palmitoyl	Cytoplasm	enzyme
ACOX2	1394	1,15E-03	acyl-CoA oxidase 2, branched chain	Cytoplasm	enzyme
ACSF2	-1713	2,39E-04	acyl-CoA synthetase family member 2	Cytoplasm	enzyme
ACSL1	1064	5,69E-04	acyl-CoA synthetase long-chain family member 1	Cytoplasm	enzyme
ACSL3	-1183	1,34E-03	acyl-CoA synthetase long-chain family member 3	Cytoplasm	enzyme
ACTA2	1481	1,38E-04	actin, alpha 2, smooth muscle, aorta	Cytoplasm	other
ACTG1P4	1124	1,14E-03	actin, gamma 1 pseudogene 4	Other	other
ACTG2	2351	1,09E-04	actin, gamma 2, smooth muscle, enteric	Cytoplasm	other
ACTR2	1938	4,25E-04	ARP2 actin-related protein 2 homolog (yeast)	Plasma Membrane	other
ACTR3B	1114	1,09E-03	ARP3 actin-related protein 3 homolog B (yeast)	Other	other
ACTR3BP2	1109	4,11E-04	ACTR3B pseudogene 2	Other	other
ACTR5	1033	3,12E-04	ARP5 actin-related protein 5 homolog (yeast)	Other	other
ACTR6	-1097	2,48E-04	ARP6 actin-related protein 6 homolog (yeast)	Other	transporter
ACYP1	-1088	2,55E-04	acylphosphatase 1, erythrocyte (common) type	Other	enzyme
ADAM12	2936	1,89E-04	ADAM metallopeptidase domain 12	Plasma Membrane	peptidase
ADAM22	-1846	1,09E-04	ADAM metallopeptidase domain 22	Plasma Membrane	peptidase
ADAM9	1645	2,28E-04	ADAM metallopeptidase domain 9	Plasma Membrane	peptidase
ADAMTS1	-1128	7,57E-04	ADAM metallopeptidase with thrombospondin type 1 motif, 1	Extracellular Space	peptidase
ADAMTS12	1120	3,05E-04	ADAM metallopeptidase with thrombospondin type 1 motif, 12	Extracellular Space	peptidase
ADAMTS13	-1654	1,64E-04	ADAM metallopeptidase with thrombospondin type 1 motif, 13	Extracellular Space	peptidase
ADAMTSL1	1839	2,55E-04	ADAMTS-like 1	Extracellular Space	other
ADD3	-1460	1,63E-04	adducin 3 (gamma)	Cytoplasm	other
ADHFE1	-1546	2,03E-04	alcohol dehydrogenase, iron containing, 1	Cytoplasm	enzyme
ADORA2A	1540	1,68E-04	adenosine A2a receptor	Plasma Membrane	G-protein coupled receptor	adenosine, istradefylline, dyphylline, aspirin/butalbital/caffeine, acetaminophen/caffeine/dihydrocodeine, acetaminophen/aspirin/caffeine, caffeine/ergotamine, aspirin/caffeine/propoxyphene, aspirin/butalbital/caffeine/codeine, aspirin/caffeine/dihydrocodeine, binodenoson, regadenoson, preladenant, caffeine/ethanol, SCH-412348, acetaminophen/butalbital/caffeine, aminophylline, aspirin/caffeine/or…
ADRB2	1969	3,24E-04	adrenoceptor beta 2, surface	Plasma Membrane	G-protein coupled receptor	articaine/epinephrine, bupivacaine/epinephrine, carteolol, dipivefrin, meluadrine, epinephrine/prilocaine, epinephrine/lidocaine, bedoradrine, KUL 7211, arformoterol, indacaterol, PYM-50018, budesonide/formoterol, nebivolol, vilanterol, formoterol/mometasone furoate, glycopyrrolate/indacaterol, latanoprost/timolol, umeclidinium/vilanterol, fluticasone/salmeterol, albuterol/ipratropium, carvedilol…
ADSSL1	-1144	5,19E-04	adenylosuccinate synthase like 1	Cytoplasm	enzyme
AEN	1367	6,38E-04	apoptosis enhancing nuclease	Nucleus	enzyme
AFAP1L1	1360	2,28E-04	actin filament associated protein 1-like 1	Other	other
AFAP1L2	1341	1,91E-04	actin filament associated protein 1-like 2	Cytoplasm	other
AFMID	1312	2,22E-04	arylformamidase	Nucleus	enzyme
AGAP2	-1876	1,33E-04	ArfGAP with GTPase domain, ankyrin repeat and PH domain 2	Nucleus	enzyme
AGBL2	-1217	2,08E-04	ATP/GTP binding protein-like 2	Cytoplasm	enzyme
AGBL5	-1205	2,29E-04	ATP/GTP binding protein-like 5	Cytoplasm	peptidase
AGL	-1381	1,86E-04	amylo-alpha-1, 6-glucosidase, 4-alpha-glucanotransferase	Cytoplasm	enzyme
AGPAT1	-1124	5,16E-04	1-acylglycerol-3-phosphate O-acyltransferase 1	Cytoplasm	enzyme
AHCTF1	1488	1,91E-04	AT hook containing transcription factor 1	Nucleus	transcription regulator
AHCYL2	-1084	7,62E-04	adenosylhomocysteinase-like 2	Other	enzyme
AHI1	-1232	3,20E-04	Abelson helper integration site 1	Cytoplasm	other
AHNAK	1827	1,09E-04	AHNAK nucleoprotein	Nucleus	other
AHSA2	-1034	5,60E-04	AHA1, activator of heat shock 90kDa protein ATPase homolog 2 (yeast)	Other	other
AIF1L	-2699	7,52E-05	allograft inflammatory factor 1-like	Plasma Membrane	other
AJUBA	1186	2,42E-04	ajuba LIM protein	Nucleus	transcription regulator
AK4	2812	7,03E-05	adenylate kinase 4	Cytoplasm	kinase
AK5	1051	3,98E-04	adenylate kinase 5	Cytoplasm	kinase
AKAP12	1123	1,40E-03	A kinase (PRKA) anchor protein 12	Cytoplasm	transporter
AKAP5	1171	2,32E-04	A kinase (PRKA) anchor protein 5	Plasma Membrane	other
AKAP9	-1138	2,55E-04	A kinase (PRKA) anchor protein 9	Cytoplasm	other
AKIRIN1	1115	2,54E-04	akirin 1	Cytoplasm	enzyme
AKR1C1/AKR1C2	-1059	3,27E-04	aldo-keto reductase family 1, member C2	Cytoplasm	enzyme
AKT3	1101	2,55E-04	v-akt murine thymoma viral oncogene homolog 3	Cytoplasm	kinase	enzastaurin
ALCAM	-1336	2,62E-04	activated leukocyte cell adhesion molecule	Plasma Membrane	other
ALDH1B1	1167	3,73E-04	aldehyde dehydrogenase 1 family, member B1	Cytoplasm	enzyme
ALDH1L2	-1521	2,55E-04	aldehyde dehydrogenase 1 family, member L2	Cytoplasm	enzyme
ALDH5A1	-1206	2,78E-04	aldehyde dehydrogenase 5 family, member A1	Cytoplasm	enzyme	valproic acid
ALG1	1050	5,12E-04	ALG1, chitobiosyldiphosphodolichol beta-mannosyltransferase	Cytoplasm	enzyme
ALG1L	1067	3,83E-04	ALG1, chitobiosyldiphosphodolichol beta-mannosyltransferase-like	Other	other
ALKBH2	1313	1,56E-03	alkB, alkylation repair homolog 2 (E. coli)	Nucleus	enzyme
ALPK1	-1603	1,33E-04	alpha-kinase 1	Other	kinase
ALS2CR11	-1176	7,61E-04	amyotrophic lateral sclerosis 2 (juvenile) chromosome region, candidate 11	Other	other
AMD1	1106	2,55E-04	adenosylmethionine decarboxylase 1	Cytoplasm	enzyme
AMMECR1	1370	8,88E-04	Alport syndrome, mental retardation, midface hypoplasia and elliptocytosis chromosomal region gene 1	Other	other
AMOT	-1256	2,22E-04	angiomotin	Plasma Membrane	other
AMOTL2	1008	4,54E-04	angiomotin like 2	Plasma Membrane	other
AMT	-1536	1,69E-04	aminomethyltransferase	Cytoplasm	enzyme
AMZ2	-1202	4,63E-04	archaelysin family metallopeptidase 2	Other	other
AMZ2P1	-1278	2,55E-04	archaelysin family metallopeptidase 2 pseudogene 1	Other	other
ANAPC1	1128	2,43E-04	anaphase promoting complex subunit 1	Nucleus	other
ANG	-1204	3,24E-04	angiogenin, ribonuclease, RNase A family, 5	Extracellular Space	enzyme
ANK2	-1568	1,56E-04	ankyrin 2, neuronal	Plasma Membrane	other
ANK3	-1290	1,97E-04	ankyrin 3, node of Ranvier (ankyrin G)	Plasma Membrane	other
ANKRD12	-1441	4,46E-04	ankyrin repeat domain 12	Nucleus	other
ANKRD13A	1898	1,04E-04	ankyrin repeat domain 13A	Plasma Membrane	other
ANKRD18B	-1106	4,88E-04	ankyrin repeat domain 18B	Other	other
ANKRD33B	1171	4,22E-04	ankyrin repeat domain 33B	Other	other
ANKRD34A	-1344	5,91E-04	ankyrin repeat domain 34A	Cytoplasm	other
ANKRD36BP1	1767	2,85E-04	ankyrin repeat domain 36B pseudogene 1	Other	other
ANKRD45	-1235	2,43E-04	ankyrin repeat domain 45	Nucleus	transcription regulator
ANO8	-1006	8,35E-04	anoctamin 8	Extracellular Space	other
ANP32A	1298	2,14E-03	acidic (leucine-rich) nuclear phosphoprotein 32 family, member A	Nucleus	other
ANP32C	1221	6,26E-04	acidic (leucine-rich) nuclear phosphoprotein 32 family, member C	Nucleus	other
ANP32D	1358	7,87E-04	acidic (leucine-rich) nuclear phosphoprotein 32 family, member D	Other	other
ANP32E	-1016	8,84E-04	acidic (leucine-rich) nuclear phosphoprotein 32 family, member E	Nucleus	other
ANTXR1	1308	2,20E-04	anthrax toxin receptor 1	Plasma Membrane	transmembrane receptor
ANXA2R	-1333	2,55E-04	annexin A2 receptor	Plasma Membrane	other
ANXA9	-1118	2,74E-04	annexin A9	Plasma Membrane	transmembrane receptor
AP1G2	-1019	6,98E-04	adaptor-related protein complex 1, gamma 2 subunit	Cytoplasm	transporter
AP1M2	-1710	2,42E-04	adaptor-related protein complex 1, mu 2 subunit	Cytoplasm	transporter
AP1S2	1216	2,17E-04	adaptor-related protein complex 1, sigma 2 subunit	Cytoplasm	transporter
AP4E1	1203	2,89E-04	adaptor-related protein complex 4, epsilon 1 subunit	Cytoplasm	other
APBB1IP	1058	4,59E-04	amyloid beta (A4) precursor protein-binding, family B, member 1 interacting protein	Cytoplasm	other
APLN	1359	2,10E-04	apelin	Extracellular Space	other
APOBEC3B	-1005	1,32E-03	apolipoprotein B mRNA editing enzyme, catalytic polypeptide-like 3B	Cytoplasm	enzyme
APOBEC3F	-1115	5,72E-04	apolipoprotein B mRNA editing enzyme, catalytic polypeptide-like 3F	Cytoplasm	enzyme
APOE	-1106	1,21E-03	apolipoprotein E	Extracellular Space	transporter
APOL6	1742	1,25E-04	apolipoprotein L, 6	Extracellular Space	transporter
APOLD1	-1501	1,62E-04	apolipoprotein L domain containing 1	Other	other
APOOL	1403	2,16E-04	apolipoprotein O-like	Extracellular Space	other
APPBP2	-1486	1,62E-04	amyloid beta precursor protein (cytoplasmic tail) binding protein 2	Cytoplasm	other
AR	-2136	1,80E-04	androgen receptor	Nucleus	ligand-dependent nuclear receptor	estradiol valerate/testosterone enanthate, estradiol cypionate/testosterone cypionate, BMS-641988, cyproterone acetate/ethinyl estradiol, enzalutamide, 1-testosterone, flutamide/goserelin, drospirenone/ethinyl estradiol, nilutamide, bicalutamide, flutamide, nandrolone decanoate, testosterone cypionate, cyproterone acetate, drospirenone, medroxyprogesterone acetate, oxandrolone, danazol, dihydrote…
ARAP2	-3266	7,52E-05	ArfGAP with RhoGAP domain, ankyrin repeat and PH domain 2	Cytoplasm	other
ARCN1	1169	2,42E-04	archain 1	Cytoplasm	other
ARHGAP26	2047	1,25E-04	Rho GTPase activating protein 26	Cytoplasm	other
ARHGAP29	1343	2,00E-04	Rho GTPase activating protein 29	Cytoplasm	other
ARHGEF25	-1674	1,91E-04	Rho guanine nucleotide exchange factor (GEF) 25	Cytoplasm	other
ARHGEF26	1125	2,78E-04	Rho guanine nucleotide exchange factor (GEF) 26	Plasma Membrane	other
ARHGEF28	1194	2,59E-04	Rho guanine nucleotide exchange factor (GEF) 28	Cytoplasm	other
ARHGEF39	-1053	4,59E-04	Rho guanine nucleotide exchange factor (GEF) 39	Plasma Membrane	other
ARHGEF40	-1523	5,60E-04	Rho guanine nucleotide exchange factor (GEF) 40	Other	other
ARHGEF5	1138	2,42E-04	Rho guanine nucleotide exchange factor (GEF) 5	Cytoplasm	other
ARID1B	1000	1,24E-03	AT rich interactive domain 1B (SWI1-like)	Nucleus	transcription regulator
ARID4A	-1026	3,79E-04	AT rich interactive domain 4A (RBP1-like)	Nucleus	transcription regulator
ARIH2	1182	5,00E-04	ariadne RBR E3 ubiquitin protein ligase 2	Nucleus	enzyme
ARL4C	1989	1,07E-04	ADP-ribosylation factor-like 4C	Nucleus	enzyme
ARL5B	-1170	5,73E-04	ADP-ribosylation factor-like 5B	Other	enzyme
ARL6IP5	-1409	2,81E-04	ADP-ribosylation-like factor 6 interacting protein 5	Cytoplasm	other
ARMCX3	-1615	2,77E-04	armadillo repeat containing, X-linked 3	Cytoplasm	other
ARNT	-1257	2,36E-04	aryl hydrocarbon receptor nuclear translocator	Nucleus	transcription regulator
ARNTL2	2896	8,76E-05	aryl hydrocarbon receptor nuclear translocator-like 2	Nucleus	transcription regulator
AS3MT	1243	1,59E-03	arsenic (+3 oxidation state) methyltransferase	Cytoplasm	enzyme
ASAP1	1098	3,74E-04	ArfGAP with SH3 domain, ankyrin repeat and PH domain 1	Plasma Membrane	other
ASAP3	-1290	2,08E-04	ArfGAP with SH3 domain, ankyrin repeat and PH domain 3	Other	other
ASB1	1139	2,53E-04	ankyrin repeat and SOCS box containing 1	Nucleus	transcription regulator
ASCC3	1079	2,55E-04	activating signal cointegrator 1 complex subunit 3	Other	enzyme
ASGR1	-1541	3,29E-04	asialoglycoprotein receptor 1	Plasma Membrane	transmembrane receptor
ASIC1	-1357	2,74E-04	acid-sensing (proton-gated) ion channel 1	Plasma Membrane	ion channel	amiloride, amiloride/hydrochlorothiazide
ASPH	1600	9,47E-04	aspartate beta-hydroxylase	Cytoplasm	enzyme
ASPHD2	1399	2,68E-04	aspartate beta-hydroxylase domain containing 2	Other	enzyme
ASPM	-1431	2,55E-04	asp (abnormal spindle) homolog, microcephaly associated (Drosophila)	Nucleus	other
ASZ1	-2303	2,33E-04	ankyrin repeat, SAM and basic leucine zipper domain containing 1	Nucleus	transcription regulator
ATAD2	-1018	2,86E-04	ATPase family, AAA domain containing 2	Nucleus	other
ATAD3A/ATAD3B	1542	2,14E-04	ATPase family, AAA domain containing 3A	Nucleus	other
ATCAY	-2542	4,70E-04	ataxia, cerebellar, Cayman type	Plasma Membrane	other
ATG16L2	-1025	9,81E-04	autophagy related 16-like 2 (S. cerevisiae)	Extracellular Space	other
ATG9A	-1154	4,53E-04	autophagy related 9A	Cytoplasm	other
ATHL1	-1087	5,83E-04	ATH1, acid trehalase-like 1 (yeast)	Other	other
ATP11B	-1077	1,07E-03	ATPase, class VI, type 11B	Plasma Membrane	transporter
ATP13A3	1395	3,27E-04	ATPase type 13A3	Extracellular Space	transporter
ATP1B2	-1868	1,40E-04	ATPase, Na+/K+ transporting, beta 2 polypeptide	Plasma Membrane	transporter
ATP2A3	-1770	2,43E-04	ATPase, Ca++ transporting, ubiquitous	Cytoplasm	transporter
ATP5H	-1486	8,36E-04	ATP synthase, H+ transporting, mitochondrial Fo complex, subunit d	Other	enzyme
ATP6V1G2	-1210	2,10E-04	ATPase, H+ transporting, lysosomal 13kDa, V1 subunit G2	Cytoplasm	transporter
ATP8B1	1997	3,24E-04	ATPase, aminophospholipid transporter, class I, type 8B, member 1	Plasma Membrane	transporter
ATP8B3	-1251	3,38E-04	ATPase, aminophospholipid transporter, class I, type 8B, member 3	Cytoplasm	transporter
ATP9A	2438	8,84E-05	ATPase, class II, type 9A	Cytoplasm	other
ATPIF1	-1155	1,09E-03	ATPase inhibitory factor 1	Cytoplasm	other
ATRX	-1198	7,82E-04	alpha thalassemia/mental retardation syndrome X-linked	Nucleus	transcription regulator
AVIL	-1384	1,64E-04	advillin	Plasma Membrane	other
AXIN2	-1336	4,08E-04	axin 2	Cytoplasm	other
AXL	1162	2,36E-04	AXL receptor tyrosine kinase	Plasma Membrane	kinase	cabozantinib
AZI2	-1135	5,26E-04	5-azacytidine induced 2	Cytoplasm	other
B3GALT4	-2407	1,09E-04	UDP-Gal:betaGlcNAc beta 1,3-galactosyltransferase, polypeptide 4	Cytoplasm	enzyme
B3GNT1	-1116	3,31E-04	UDP-GlcNAc:betaGal beta-1,3-N-acetylglucosaminyltransferase 1	Cytoplasm	enzyme
B3GNT5	1122	4,54E-04	UDP-GlcNAc:betaGal beta-1,3-N-acetylglucosaminyltransferase 5	Cytoplasm	enzyme
BAG1	1042	3,12E-04	BCL2-associated athanogene	Cytoplasm	other
BAG6	-1076	3,53E-04	BCL2-associated athanogene 6	Nucleus	enzyme
BAI2	-1213	2,28E-04	brain-specific angiogenesis inhibitor 2	Plasma Membrane	G-protein coupled receptor
BAI3	-1235	3,55E-04	brain-specific angiogenesis inhibitor 3	Plasma Membrane	G-protein coupled receptor
BAIAP2	-1003	2,94E-04	BAI1-associated protein 2	Plasma Membrane	kinase
BAMBI	2081	1,63E-04	BMP and activin membrane-bound inhibitor	Plasma Membrane	other
BANP	1060	2,90E-04	BTG3 associated nuclear protein	Nucleus	other
BAX	1707	8,25E-04	BCL2-associated X protein	Cytoplasm	transporter
BAZ2B	-1987	1,02E-04	bromodomain adjacent to zinc finger domain, 2B	Extracellular Space	other
BBS1	-1201	1,29E-03	Bardet-Biedl syndrome 1	Extracellular Space	other
BBS2	-1069	3,16E-04	Bardet-Biedl syndrome 2	Cytoplasm	other
BBS9	-1193	4,25E-04	Bardet-Biedl syndrome 9	Extracellular Space	other
BCAR1	1026	1,26E-03	breast cancer anti-estrogen resistance 1	Plasma Membrane	enzyme
BCAR3	2136	9,06E-05	breast cancer anti-estrogen resistance 3	Cytoplasm	other
BCAT1	1421	2,76E-04	branched chain amino-acid transaminase 1, cytosolic	Cytoplasm	enzyme
BCHE	-4739	5,13E-05	butyrylcholinesterase	Plasma Membrane	enzyme	dipivefrin, malathion, atropine/edrophonium, echothiophate, tacrine, edrophonium, isoflurophate, pyridostigmine, pralidoxime, rivastigmine
BCKDHB	-1025	5,25E-04	branched chain keto acid dehydrogenase E1, beta polypeptide	Cytoplasm	enzyme
BCL11A	-1587	3,64E-04	B-cell CLL/lymphoma 11A (zinc finger protein)	Nucleus	transcription regulator
BCL2L13	1018	2,82E-04	BCL2-like 13 (apoptosis facilitator)	Cytoplasm	other
BCL7B	1250	8,12E-04	B-cell CLL/lymphoma 7B	Other	other
BCLAF1	-1056	7,14E-04	BCL2-associated transcription factor 1	Nucleus	transcription regulator
BDH2	-1279	2,28E-04	3-hydroxybutyrate dehydrogenase, type 2	Cytoplasm	enzyme
BDNF	1579	1,40E-04	brain-derived neurotrophic factor	Extracellular Space	growth factor
BEX1	-1617	1,84E-04	brain expressed, X-linked 1	Other	other
BEX2	-1571	1,36E-04	brain expressed X-linked 2	Nucleus	other
BHLHE40	-1505	3,16E-04	basic helix-loop-helix family, member e40	Nucleus	transcription regulator
BIRC5	-1045	5,37E-04	baculoviral IAP repeat containing 5	Cytoplasm	other
BLOC1S1	-1005	3,41E-04	biogenesis of lysosomal organelles complex-1, subunit 1	Cytoplasm	other
BLOC1S6	1141	5,41E-04	biogenesis of lysosomal organelles complex-1, subunit 6, pallidin	Cytoplasm	other
BMF	-1644	1,27E-04	Bcl2 modifying factor	Cytoplasm	other
BMI1	1222	4,46E-04	BMI1 polycomb ring finger oncogene	Nucleus	transcription regulator
BMPER	2650	1,14E-04	BMP binding endothelial regulator	Extracellular Space	other
BNC1	2207	1,07E-04	basonuclin 1	Nucleus	transcription regulator
BNC2	-2205	1,51E-04	basonuclin 2	Nucleus	other
BNIP3L	-1171	2,55E-04	BCL2/adenovirus E1B 19kDa interacting protein 3-like	Cytoplasm	other
BOLA2/BOLA2B	1589	2,85E-04	bolA family member 2	Other	other
BOP1	1163	2,31E-04	block of proliferation 1	Nucleus	other
BPNT1	1032	4,03E-04	3'(2'), 5'-bisphosphate nucleotidase 1	Nucleus	phosphatase
BPTF	-1819	3,15E-04	bromodomain PHD finger transcription factor	Nucleus	transcription regulator
BRD8	-1017	4,76E-04	bromodomain containing 8	Nucleus	transcription regulator
BRI3BP	1100	2,50E-03	BRI3 binding protein	Extracellular Space	other
BRINP3	-2767	4,84E-04	bone morphogenetic protein/retinoic acid inducible neural-specific 3	Cytoplasm	other
BROX	1266	1,35E-03	BRO1 domain and CAAX motif containing	Cytoplasm	other
BST1	1217	2,18E-04	bone marrow stromal cell antigen 1	Plasma Membrane	enzyme
BST2	1469	1,33E-03	bone marrow stromal cell antigen 2	Plasma Membrane	other
BTBD3	1040	3,20E-04	BTB (POZ) domain containing 3	Other	other
BTG2	-1525	2,55E-04	BTG family, member 2	Nucleus	transcription regulator
BTN3A1	-1367	2,55E-04	butyrophilin, subfamily 3, member A1	Extracellular Space	other
BTN3A2	-1468	1,84E-04	butyrophilin, subfamily 3, member A2	Plasma Membrane	other
BTN3A3	-1517	1,49E-04	butyrophilin, subfamily 3, member A3	Plasma Membrane	other
BYSL	1507	1,63E-04	bystin-like	Nucleus	other
BZW1	1599	2,79E-04	basic leucine zipper and W2 domains 1	Cytoplasm	translation regulator
C10orf2	1127	5,52E-04	chromosome 10 open reading frame 2	Cytoplasm	enzyme
C12orf23	-1375	1,73E-04	chromosome 12 open reading frame 23	Other	other
C15orf52	1435	2,01E-04	chromosome 15 open reading frame 52	Other	other
C15orf65	-1613	3,37E-04	chromosome 15 open reading frame 65	Other	other
C16orf93	-1199	2,52E-04	chromosome 16 open reading frame 93	Other	other
C17orf58	-1069	2,81E-03	chromosome 17 open reading frame 58	Other	other
C17orf62	-1018	4,18E-04	chromosome 17 open reading frame 62	Other	other
C18orf56	-1500	3,53E-04	chromosome 18 open reading frame 56	Nucleus	enzyme
C19orf33	1690	1,68E-04	chromosome 19 open reading frame 33	Nucleus	other
C19orf66	-1058	4,24E-04	chromosome 19 open reading frame 66	Other	other
C1orf106	-1395	1,69E-04	chromosome 1 open reading frame 106	Other	other
C1orf109	1064	1,37E-03	chromosome 1 open reading frame 109	Other	other
C1orf226	-1452	2,55E-04	chromosome 1 open reading frame 226	Other	other
C1orf228	-1095	2,82E-04	chromosome 1 open reading frame 228	Other	other
C1RL	-1860	3,35E-04	complement component 1, r subcomponent-like	Extracellular Space	peptidase
C20orf112	-1589	1,75E-04	chromosome 20 open reading frame 112	Other	other
C20orf195	-1243	2,42E-04	chromosome 20 open reading frame 195	Other	other
C20orf201	-1263	4,30E-04	chromosome 20 open reading frame 201	Other	other
C21orf58	-1243	2,33E-04	chromosome 21 open reading frame 58	Other	other
C21orf88	1468	1,72E-03	chromosome 21 open reading frame 88	Other	other
C2CD2	1720	1,39E-04	C2 calcium-dependent domain containing 2	Cytoplasm	other
C2CD5	-1038	6,17E-04	C2 calcium-dependent domain containing 5	Cytoplasm	other
C2orf68	-1046	2,76E-04	chromosome 2 open reading frame 68	Other	other
C2orf74	-1048	2,74E-04	chromosome 2 open reading frame 74	Other	other
C2orf81	-1182	1,79E-03	chromosome 2 open reading frame 81	Other	other
C3orf33	1015	1,60E-03	chromosome 3 open reading frame 33	Other	other
C3orf55	-1286	6,29E-04	chromosome 3 open reading frame 55	Other	other
C4orf32	1538	3,05E-04	chromosome 4 open reading frame 32	Other	other
C4orf33	-1174	9,21E-04	chromosome 4 open reading frame 33	Other	other
C5	-2046	1,13E-04	complement component 5	Extracellular Space	cytokine	eculizumab
C6orf165	-1731	1,64E-04	chromosome 6 open reading frame 165	Other	other
C7orf55	-1012	4,49E-04	chromosome 7 open reading frame 55	Cytoplasm	other
C8orf33	1080	3,00E-04	chromosome 8 open reading frame 33	Other	other
C9orf3	2072	9,31E-05	chromosome 9 open reading frame 3	Cytoplasm	peptidase
CA11	-1547	1,39E-03	carbonic anhydrase XI	Extracellular Space	enzyme
CABLES1	1907	1,33E-04	Cdk5 and Abl enzyme substrate 1	Nucleus	other
CACNA1G	-2323	1,36E-04	calcium channel, voltage-dependent, T type, alpha 1G subunit	Plasma Membrane	ion channel	cinnarizine, trimethadione, flunarizine, ethosuximide, mibefradil, zonisamide
CACNA2D2	-1140	4,95E-04	calcium channel, voltage-dependent, alpha 2/delta subunit 2	Plasma Membrane	ion channel	gabapentin, amiodarone, bepridil, isradipine, pregabalin
CACNB3	-1176	3,39E-04	calcium channel, voltage-dependent, beta 3 subunit	Plasma Membrane	ion channel	verapamil, mibefradil, nimodipine, trandolapril/verapamil
CALD1	1306	5,13E-04	caldesmon 1	Cytoplasm	other
CAMK2D	1853	1,89E-04	calcium/calmodulin-dependent protein kinase II delta	Cytoplasm	kinase
CANX	1863	1,74E-04	calnexin	Cytoplasm	other
CAPN15	1529	1,33E-04	calpain 15	Other	peptidase
CAPN2	1570	1,27E-04	calpain 2, (m/II) large subunit	Cytoplasm	peptidase
CAPN8	3292	8,92E-05	calpain 8	Cytoplasm	peptidase
CAPRIN1	1132	2,40E-04	cell cycle associated protein 1	Plasma Membrane	other
CAPS2	-1890	2,21E-04	calcyphosine 2	Other	other
CAPSL	1404	2,22E-04	calcyphosine-like	Other	other
CARD6	-1142	2,29E-04	caspase recruitment domain family, member 6	Cytoplasm	other
CARD8	-1002	1,72E-03	caspase recruitment domain family, member 8	Nucleus	other
CARKD	1289	3,87E-04	carbohydrate kinase domain containing	Cytoplasm	enzyme
CASC4	1514	2,10E-04	cancer susceptibility candidate 4	Other	other
CASKIN2	-1208	3,38E-04	CASK interacting protein 2	Cytoplasm	other
CASP1	1623	1,33E-04	caspase 1, apoptosis-related cysteine peptidase	Cytoplasm	peptidase
CASP10	-1832	1,93E-04	caspase 10, apoptosis-related cysteine peptidase	Cytoplasm	peptidase
CASP9	-1018	4,85E-04	caspase 9, apoptosis-related cysteine peptidase	Cytoplasm	peptidase
CATSPER2	-1065	1,46E-03	cation channel, sperm associated 2	Plasma Membrane	ion channel
CAV1	1716	1,62E-04	caveolin 1, caveolae protein, 22kDa	Plasma Membrane	transmembrane receptor
CAV2	1282	1,90E-04	caveolin 2	Plasma Membrane	other
CAV3	1782	2,40E-04	caveolin 3	Plasma Membrane	enzyme
CBFA2T3	-1200	2,14E-04	core-binding factor, runt domain, alpha subunit 2; translocated to, 3	Nucleus	transcription regulator
CBFB	1207	2,28E-04	core-binding factor, beta subunit	Nucleus	transcription regulator
CBLB	-1281	2,25E-04	Cbl proto-oncogene B, E3 ubiquitin protein ligase	Nucleus	other
CBLN2	-1372	2,63E-04	cerebellin 2 precursor	Extracellular Space	other
CBWD5	2250	8,76E-05	COBW domain containing 5	Other	other
CBX4	-1125	5,01E-04	chromobox homolog 4	Nucleus	transcription regulator
CCBE1	2027	1,09E-04	collagen and calcium binding EGF domains 1	Extracellular Space	other
CCDC132	1162	3,67E-04	coiled-coil domain containing 132	Other	other
CCDC134	-1124	2,71E-04	coiled-coil domain containing 134	Other	other
CCDC146	-1004	6,49E-04	coiled-coil domain containing 146	Other	other
CCDC148	-1164	4,17E-04	coiled-coil domain containing 148	Other	other
CCDC151	-1080	2,70E-04	coiled-coil domain containing 151	Other	other
CCDC153	-1843	4,41E-04	coiled-coil domain containing 153	Other	other
CCDC69	-1036	9,81E-04	coiled-coil domain containing 69	Other	other
CCDC71	-1186	3,32E-04	coiled-coil domain containing 71	Nucleus	other
CCDC71L	1648	8,43E-04	coiled-coil domain containing 71-like	Other	other
CCDC74B	-1583	4,69E-04	coiled-coil domain containing 74B	Other	other
CCDC80	-2307	9,31E-05	coiled-coil domain containing 80	Nucleus	other
CCDC85A	-1209	2,10E-04	coiled-coil domain containing 85A	Other	other
CCDC86	2295	1,17E-04	coiled-coil domain containing 86	Nucleus	other
CCDC88A	-1326	6,31E-04	coiled-coil domain containing 88A	Cytoplasm	other
CCDC88B	-1060	3,72E-04	coiled-coil domain containing 88B	Nucleus	enzyme
CCL2	1260	1,93E-04	chemokine (C-C motif) ligand 2	Extracellular Space	cytokine	mimosine
CCM2L	-1019	3,51E-04	cerebral cavernous malformation 2-like	Other	other
CCNB3	-1705	1,35E-04	cyclin B3	Nucleus	other
CCND1	2363	1,22E-04	cyclin D1	Nucleus	other	arsenic trioxide/tretinoin, arsenic trioxide/daunorubicin/tretinoin, arsenic trioxide/gemtuzumab ozogamicin/tretinoin, arsenic trioxide
CCNG1	-1063	6,74E-04	cyclin G1	Nucleus	other
CCNG2	-1968	1,04E-04	cyclin G2	Nucleus	other
CCNL1	-1391	1,97E-04	cyclin L1	Nucleus	other
CCPG1	-1742	1,77E-04	cell cycle progression 1	Other	other
CCRN4L	1104	2,86E-04	CCR4 carbon catabolite repression 4-like (S. cerevisiae)	Nucleus	transcription regulator
CD151	1084	2,38E-03	CD151 molecule (Raph blood group)	Plasma Membrane	other
CD24	1613	3,10E-04	CD24 molecule	Plasma Membrane	other
CD274	1779	2,33E-04	CD274 molecule	Plasma Membrane	enzyme
CD2BP2	1124	9,56E-04	CD2 (cytoplasmic tail) binding protein 2	Cytoplasm	other
CD36	-1254	7,60E-04	CD36 molecule (thrombospondin receptor)	Plasma Membrane	transmembrane receptor
CD3EAP	1596	1,90E-04	CD3e molecule, epsilon associated protein	Nucleus	other
CD59	1033	6,88E-04	CD59 molecule, complement regulatory protein	Plasma Membrane	other
CD82	1380	4,51E-04	CD82 molecule	Plasma Membrane	other
CDC25A	1281	2,55E-04	cell division cycle 25A	Nucleus	phosphatase
CDC37	1097	3,47E-04	cell division cycle 37	Cytoplasm	other
CDC42EP3	1524	3,83E-04	CDC42 effector protein (Rho GTPase binding) 3	Cytoplasm	other
CDC42EP4	-1609	1,97E-04	CDC42 effector protein (Rho GTPase binding) 4	Cytoplasm	other
CDC42SE2	1086	2,91E-04	CDC42 small effector 2	Plasma Membrane	other
CDCP1	1576	5,41E-04	CUB domain containing protein 1	Plasma Membrane	other
CDH11	2087	1,12E-04	cadherin 11, type 2, OB-cadherin (osteoblast)	Plasma Membrane	other
CDH12	-2426	9,31E-05	cadherin 12, type 2 (N-cadherin 2)	Plasma Membrane	other
CDH13	2313	9,31E-05	cadherin 13	Plasma Membrane	other
CDH18	-1550	3,33E-04	cadherin 18, type 2	Plasma Membrane	other
CDH4	2234	8,92E-05	cadherin 4, type 1, R-cadherin (retinal)	Plasma Membrane	other
CDH6	-1604	1,33E-04	cadherin 6, type 2, K-cadherin (fetal kidney)	Plasma Membrane	other
CDH9	-3782	9,31E-05	cadherin 9, type 2 (T1-cadherin)	Plasma Membrane	other
CDHR3	1245	6,72E-04	cadherin-related family member 3	Other	other
CDK6	1412	3,01E-04	cyclin-dependent kinase 6	Nucleus	kinase	palbociclib, LEE011, alvocidib
CDK9	1223	3,82E-04	cyclin-dependent kinase 9	Nucleus	kinase	BMS-387032, alvocidib
CDKN1A	-1192	6,28E-04	cyclin-dependent kinase inhibitor 1A (p21, Cip1)	Nucleus	kinase
CDO1	2209	1,80E-04	cysteine dioxygenase type 1	Cytoplasm	enzyme
CDV3	2060	2,55E-04	CDV3 homolog (mouse)	Cytoplasm	other
CEBPB	1190	1,12E-03	CCAAT/enhancer binding protein (C/EBP), beta	Nucleus	transcription regulator
CELSR1	-1348	2,27E-04	cadherin, EGF LAG seven-pass G-type receptor 1	Plasma Membrane	G-protein coupled receptor
CELSR2	-1302	1,70E-03	cadherin, EGF LAG seven-pass G-type receptor 2	Plasma Membrane	G-protein coupled receptor
CENPC	-1095	2,52E-04	centromere protein C	Nucleus	other
CENPF	-1035	1,21E-03	centromere protein F, 350/400kDa	Nucleus	other
CENPV	1197	4,54E-04	centromere protein V	Nucleus	other
CEP112	-1993	3,64E-04	centrosomal protein 112kDa	Cytoplasm	other
CEP120	-1040	6,64E-04	centrosomal protein 120kDa	Cytoplasm	other
CEP152	-1226	6,75E-04	centrosomal protein 152kDa	Cytoplasm	other
CEP192	-1047	2,81E-04	centrosomal protein 192kDa	Cytoplasm	other
CEP250	1529	1,93E-04	centrosomal protein 250kDa	Nucleus	other
CEP44	-1210	2,42E-04	centrosomal protein 44kDa	Cytoplasm	other
CEP85L	-1099	5,73E-04	centrosomal protein 85kDa-like	Cytoplasm	other
CEP95	-1497	2,13E-04	centrosomal protein 95kDa	Cytoplasm	other
CFL2	-1069	1,42E-03	cofilin 2 (muscle)	Other	other
CFLAR	1620	1,33E-04	CASP8 and FADD-like apoptosis regulator	Cytoplasm	other
CGGBP1	-1118	9,00E-04	CGG triplet repeat binding protein 1	Nucleus	other
CHD9	-1134	3,50E-04	chromodomain helicase DNA binding protein 9	Cytoplasm	other
CHMP4B	-1593	4,54E-04	charged multivesicular body protein 4B	Cytoplasm	other
CHP1	-1013	3,68E-04	calcineurin-like EF-hand protein 1	Cytoplasm	transporter
CHST11	-2861	9,31E-05	carbohydrate (chondroitin 4) sulfotransferase 11	Cytoplasm	enzyme
CHST15	1644	1,87E-04	carbohydrate (N-acetylgalactosamine 4-sulfate 6-O) sulfotransferase 15	Plasma Membrane	enzyme
CIT	-1386	4,78E-04	citron (rho-interacting, serine/threonine kinase 21)	Cytoplasm	kinase
CKMT1A/CKMT1B	-1953	2,08E-04	creatine kinase, mitochondrial 1B	Cytoplasm	kinase
CLASP2	-1062	3,72E-04	cytoplasmic linker associated protein 2	Cytoplasm	other
CLASRP	1104	1,23E-03	CLK4-associating serine/arginine rich protein	Nucleus	other
CLCN3	-1126	2,80E-04	chloride channel, voltage-sensitive 3	Plasma Membrane	ion channel
CLDN1	2588	7,52E-05	claudin 1	Plasma Membrane	other
CLDN10	-1255	2,56E-04	claudin 10	Plasma Membrane	other
CLDN11	2301	1,90E-04	claudin 11	Plasma Membrane	other
CLGN	-1203	4,57E-04	calmegin	Cytoplasm	peptidase
CLIC4	1243	4,09E-04	chloride intracellular channel 4	Plasma Membrane	ion channel
CLIP1	1138	3,89E-04	CAP-GLY domain containing linker protein 1	Cytoplasm	other
CLIP3	-1643	1,78E-04	CAP-GLY domain containing linker protein 3	Cytoplasm	other
CLMP	1628	4,95E-04	CXADR-like membrane protein	Plasma Membrane	other
CLTC	-1469	1,39E-04	clathrin, heavy chain (Hc)	Plasma Membrane	other
CLUH	1306	1,00E-03	clustered mitochondria (cluA/CLU1) homolog	Cytoplasm	translation regulator
CMPK1	-1013	6,52E-04	cytidine monophosphate (UMP-CMP) kinase 1, cytosolic	Nucleus	kinase
CNBP	1391	1,93E-04	CCHC-type zinc finger, nucleic acid binding protein	Nucleus	transcription regulator
CNEP1R1	2287	9,31E-05	CTD nuclear envelope phosphatase 1 regulatory subunit 1	Other	other
CNKSR3	1145	6,62E-04	CNKSR family member 3	Plasma Membrane	kinase
CNN2	1636	3,85E-04	calponin 2	Cytoplasm	other
CNRIP1	-1461	1,51E-04	cannabinoid receptor interacting protein 1	Other	other
CNTRL	-1556	7,00E-04	centriolin	Nucleus	transcription regulator
COA7	1300	2,08E-04	cytochrome c oxidase assembly factor 7 (putative)	Other	other
COBLL1	-1233	2,13E-04	cordon-bleu WH2 repeat protein-like 1	Extracellular Space	other
COCH	-1395	4,48E-04	cochlin	Extracellular Space	other
COL11A1	-3481	5,13E-05	collagen, type XI, alpha 1	Extracellular Space	other	collagenase clostridium histolyticum
COL12A1	3172	7,52E-05	collagen, type XII, alpha 1	Extracellular Space	other	collagenase clostridium histolyticum
COL13A1	2062	1,27E-04	collagen, type XIII, alpha 1	Plasma Membrane	other	collagenase clostridium histolyticum
COL1A1	-1787	1,12E-03	collagen, type I, alpha 1	Extracellular Space	other	collagenase clostridium histolyticum
COL1A2	1423	2,40E-04	collagen, type I, alpha 2	Extracellular Space	other	collagenase clostridium histolyticum
COL3A1	-2667	1,36E-04	collagen, type III, alpha 1	Extracellular Space	other	collagenase clostridium histolyticum
COL4A6	1867	1,48E-04	collagen, type IV, alpha 6	Extracellular Space	other	collagenase clostridium histolyticum
COL5A2	-2152	9,31E-05	collagen, type V, alpha 2	Extracellular Space	other	collagenase clostridium histolyticum
COL6A1	-1089	3,26E-03	collagen, type VI, alpha 1	Extracellular Space	other	collagenase clostridium histolyticum
COL6A3	1986	1,04E-04	collagen, type VI, alpha 3	Extracellular Space	other	collagenase clostridium histolyticum
COQ10A	-1614	2,28E-04	coenzyme Q10 homolog A (S. cerevisiae)	Cytoplasm	other
CORO1C	1441	2,28E-04	coronin, actin binding protein, 1C	Cytoplasm	other
COTL1	1362	7,04E-04	coactosin-like 1 (Dictyostelium)	Cytoplasm	other
COX11	-1371	1,87E-04	cytochrome c oxidase assembly homolog 11 (yeast)	Cytoplasm	enzyme
COX6B2	-3379	1,33E-04	cytochrome c oxidase subunit VIb polypeptide 2 (testis)	Cytoplasm	enzyme
CPA4	1350	4,54E-04	carboxypeptidase A4	Extracellular Space	peptidase
CPEB3	-1070	4,25E-04	cytoplasmic polyadenylation element binding protein 3	Plasma Membrane	other
CPSF3L	1395	2,55E-04	cleavage and polyadenylation specific factor 3-like	Nucleus	other
CPT1A	1141	1,84E-03	carnitine palmitoyltransferase 1A (liver)	Cytoplasm	enzyme	perhexiline
CPT1C	-1747	2,25E-04	carnitine palmitoyltransferase 1C	Cytoplasm	enzyme
CPVL	1307	2,10E-04	carboxypeptidase, vitellogenic-like	Other	peptidase
CRCP	1004	4,22E-04	CGRP receptor component	Plasma Membrane	transmembrane receptor
CREB3L3	-3222	8,76E-05	cAMP responsive element binding protein 3-like 3	Other	other
CREBL2	-1207	6,58E-04	cAMP responsive element binding protein-like 2	Nucleus	transcription regulator
CREBRF	-1088	2,71E-04	CREB3 regulatory factor	Other	other
CREM	-1206	4,69E-04	cAMP responsive element modulator	Nucleus	transcription regulator
CRIM1	2232	1,09E-04	cysteine rich transmembrane BMP regulator 1 (chordin-like)	Extracellular Space	kinase
CRK	1231	2,35E-04	v-crk avian sarcoma virus CT10 oncogene homolog	Cytoplasm	other
CRKL	1431	1,87E-04	v-crk avian sarcoma virus CT10 oncogene homolog-like	Cytoplasm	kinase
CRLF1	-1578	1,83E-04	cytokine receptor-like factor 1	Extracellular Space	other
CRLF3	1102	5,20E-04	cytokine receptor-like factor 3	Cytoplasm	transcription regulator
CRNDE	1299	2,57E-04	colorectal neoplasia differentially expressed (non-protein coding)	Other	other
CSGALNACT1	-2775	9,31E-05	chondroitin sulfate N-acetylgalactosaminyltransferase 1	Cytoplasm	enzyme
CSGALNACT2	1051	3,13E-04	chondroitin sulfate N-acetylgalactosaminyltransferase 2	Cytoplasm	enzyme
CSNK1A1P1	1374	1,89E-04	casein kinase 1, alpha 1 pseudogene 1	Other	other
CSRP1	1486	3,36E-04	cysteine and glycine-rich protein 1	Nucleus	other
CSRP2	-1221	2,53E-04	cysteine and glycine-rich protein 2	Nucleus	other
CTC1	-1142	3,42E-04	CTS telomere maintenance complex component 1	Nucleus	other
CTDP1	1095	3,89E-04	CTD (carboxy-terminal domain, RNA polymerase II, polypeptide A) phosphatase, subunit 1	Nucleus	phosphatase
CTDSP2	-1378	4,52E-04	CTD (carboxy-terminal domain, RNA polymerase II, polypeptide A) small phosphatase 2	Nucleus	phosphatase
CTDSPL	1088	2,71E-04	CTD (carboxy-terminal domain, RNA polymerase II, polypeptide A) small phosphatase-like	Nucleus	other
CTGF	1174	2,13E-03	connective tissue growth factor	Extracellular Space	growth factor
CTHRC1	-1683	1,33E-04	collagen triple helix repeat containing 1	Extracellular Space	other
CTNNA2	-1834	1,44E-04	catenin (cadherin-associated protein), alpha 2	Plasma Membrane	other
CTPS1	1048	2,66E-04	CTP synthase 1	Nucleus	enzyme
CTRB2	1112	1,14E-03	chymotrypsinogen B2	Cytoplasm	peptidase
CTSC	1586	3,90E-04	cathepsin C	Cytoplasm	peptidase
CTSZ	-1763	1,30E-04	cathepsin Z	Cytoplasm	peptidase
CTU1	1519	3,36E-04	cytosolic thiouridylase subunit 1	Cytoplasm	other
CUEDC1	-1368	4,43E-04	CUE domain containing 1	Other	other
CXCL1	4371	5,13E-05	chemokine (C-X-C motif) ligand 1 (melanoma growth stimulating activity, alpha)	Extracellular Space	cytokine
CXCL2	2251	9,31E-05	chemokine (C-X-C motif) ligand 2	Extracellular Space	cytokine
CXorf56	1364	2,91E-04	chromosome X open reading frame 56	Extracellular Space	other
CXXC5	-1603	1,31E-04	CXXC finger protein 5	Other	other
CYB561	-1450	2,10E-04	cytochrome b561	Cytoplasm	enzyme
CYB5A	-1075	1,04E-03	cytochrome b5 type A (microsomal)	Cytoplasm	enzyme
CYBRD1	1730	1,18E-04	cytochrome b reductase 1	Cytoplasm	enzyme
CYFIP2	-1161	4,55E-04	cytoplasmic FMR1 interacting protein 2	Cytoplasm	other
CYP26A1	-1596	2,97E-04	cytochrome P450, family 26, subfamily A, polypeptide 1	Cytoplasm	enzyme
CYP27B1	-1930	2,16E-04	cytochrome P450, family 27, subfamily B, polypeptide 1	Cytoplasm	enzyme
CYTH1	-1382	2,50E-04	cytohesin 1	Cytoplasm	other
CYTH3	1514	1,46E-04	cytohesin 3	Cytoplasm	other
DAB2	1150	4,31E-04	Dab, mitogen-responsive phosphoprotein, homolog 2 (Drosophila)	Plasma Membrane	other
DAND5	-1021	3,85E-04	DAN domain family member 5, BMP antagonist	Extracellular Space	other
DAP	1294	2,36E-04	death-associated protein	Cytoplasm	transcription regulator
DAPK3	1292	2,15E-03	death-associated protein kinase 3	Cytoplasm	kinase
DBP	-1281	3,97E-04	D site of albumin promoter (albumin D-box) binding protein	Nucleus	transcription regulator
DCAF11	-1105	5,21E-04	DDB1 and CUL4 associated factor 11	Other	other
DCAF6	-1340	7,96E-04	DDB1 and CUL4 associated factor 6	Nucleus	transcription regulator
DCAF7	-1393	2,93E-04	DDB1 and CUL4 associated factor 7	Cytoplasm	other
DCBLD2	1692	4,41E-04	discoidin, CUB and LCCL domain containing 2	Plasma Membrane	other
DCP2	-1232	2,51E-04	decapping mRNA 2	Nucleus	enzyme
DCTPP1	1036	4,53E-04	dCTP pyrophosphatase 1	Cytoplasm	enzyme
DCXR	-1369	3,00E-04	dicarbonyl/L-xylulose reductase	Other	enzyme
DDAH1	2735	2,28E-04	dimethylarginine dimethylaminohydrolase 1	Cytoplasm	enzyme
DDB2	-1232	4,19E-04	damage-specific DNA binding protein 2, 48kDa	Nucleus	other
DDHD1	1251	2,65E-04	DDHD domain containing 1	Extracellular Space	enzyme
DDIT4	-1025	2,35E-02	DNA-damage-inducible transcript 4	Cytoplasm	other
DDR1	-1127	3,58E-04	discoidin domain receptor tyrosine kinase 1	Plasma Membrane	kinase	nilotinib
DDX21	1053	1,12E-03	DEAD (Asp-Glu-Ala-Asp) box helicase 21	Nucleus	enzyme
DDX26B	-1405	2,88E-04	DEAD/H (Asp-Glu-Ala-Asp/His) box polypeptide 26B	Other	other
DDX31	1467	1,51E-04	DEAD (Asp-Glu-Ala-Asp) box polypeptide 31	Nucleus	enzyme
DDX39B	1027	4,17E-04	DEAD (Asp-Glu-Ala-Asp) box polypeptide 39B	Nucleus	enzyme
DDX3X	1207	8,96E-04	DEAD (Asp-Glu-Ala-Asp) box helicase 3, X-linked	Cytoplasm	enzyme
DDX3Y	1337	2,11E-04	DEAD (Asp-Glu-Ala-Asp) box helicase 3, Y-linked	Cytoplasm	enzyme
DDX56	1347	1,87E-04	DEAD (Asp-Glu-Ala-Asp) box helicase 56	Nucleus	enzyme
DDX60L	-1342	2,31E-04	DEAD (Asp-Glu-Ala-Asp) box polypeptide 60-like	Other	other
DEAF1	1019	6,72E-04	DEAF1 transcription factor	Nucleus	transcription regulator
DENND1B	-1108	3,03E-04	DENN/MADD domain containing 1B	Other	other
DENND5B	-1078	1,54E-03	DENN/MADD domain containing 5B	Other	other
DENR	1269	6,73E-04	density-regulated protein	Other	other
DFFA	1285	1,24E-03	DNA fragmentation factor, 45kDa, alpha polypeptide	Nucleus	enzyme
DFFB	1196	3,87E-04	DNA fragmentation factor, 40kDa, beta polypeptide (caspase-activated DNase)	Nucleus	enzyme
DHCR24	-1365	1,69E-04	24-dehydrocholesterol reductase	Cytoplasm	enzyme
DHODH	1461	1,48E-04	dihydroorotate dehydrogenase (quinone)	Cytoplasm	enzyme	teriflunomide, leflunomide
DHRS2	-1000	7,74E-04	dehydrogenase/reductase (SDR family) member 2	Nucleus	enzyme
DHRS3	-1315	1,80E-04	dehydrogenase/reductase (SDR family) member 3	Cytoplasm	enzyme
DHX33	1000	3,67E-04	DEAH (Asp-Glu-Ala-His) box polypeptide 33	Nucleus	enzyme
DHX40	-1252	3,98E-04	DEAH (Asp-Glu-Ala-His) box polypeptide 40	Other	enzyme
DHX58	-1134	4,48E-04	DEXH (Asp-Glu-X-His) box polypeptide 58	Cytoplasm	enzyme
DIAPH3	1344	2,70E-04	diaphanous-related formin 3	Cytoplasm	enzyme
DISC1	-1058	2,73E-04	disrupted in schizophrenia 1	Cytoplasm	other
DKC1	1069	5,24E-04	dyskeratosis congenita 1, dyskerin	Nucleus	enzyme
DKFZP564C152	-1161	3,65E-04	DKFZP564C152 protein	Other	other
DKK1	2078	1,14E-04	dickkopf WNT signaling pathway inhibitor 1	Extracellular Space	growth factor
DKK3	1144	2,46E-04	dickkopf WNT signaling pathway inhibitor 3	Extracellular Space	cytokine
DLAT	1322	1,41E-03	dihydrolipoamide S-acetyltransferase	Cytoplasm	enzyme
DLG4	-1005	1,77E-03	discs, large homolog 4 (Drosophila)	Plasma Membrane	kinase
DLGAP5	-1041	3,10E-04	discs, large (Drosophila) homolog-associated protein 5	Nucleus	phosphatase
DLST	1110	2,56E-04	dihydrolipoamide S-succinyltransferase (E2 component of 2-oxo-glutarate complex)	Cytoplasm	enzyme
DMPK	-1137	9,31E-03	dystrophia myotonica-protein kinase	Cytoplasm	kinase
DMXL1	-1230	1,09E-03	Dmx-like 1	Extracellular Space	other
DNAH5	1254	2,12E-04	dynein, axonemal, heavy chain 5	Extracellular Space	enzyme
DNAJB2	1037	4,96E-04	DnaJ (Hsp40) homolog, subfamily B, member 2	Nucleus	other
DNAJC11	1320	1,80E-04	DnaJ (Hsp40) homolog, subfamily C, member 11	Cytoplasm	other
DNAJC12	-3430	5,13E-05	DnaJ (Hsp40) homolog, subfamily C, member 12	Other	other
DNAJC14	-1121	3,57E-04	DnaJ (Hsp40) homolog, subfamily C, member 14	Cytoplasm	other
DNM1	-1155	2,88E-03	dynamin 1	Cytoplasm	enzyme
DNM3OS	-1025	2,85E-04	DNM3 opposite strand/antisense RNA	Other	other
DNMT3A	-1029	4,41E-04	DNA (cytosine-5-)-methyltransferase 3 alpha	Nucleus	enzyme
DOC2A	-1107	4,73E-04	double C2-like domains, alpha	Cytoplasm	transporter
DOCK11	-1023	2,89E-04	dedicator of cytokinesis 11	Cytoplasm	other
DOCK3	1416	2,00E-04	dedicator of cytokinesis 3	Cytoplasm	other
DOCK4	-2661	7,71E-05	dedicator of cytokinesis 4	Plasma Membrane	other
DOCK5	1050	2,82E-04	dedicator of cytokinesis 5	Cytoplasm	other
DOHH	1789	9,42E-04	deoxyhypusine hydroxylase/monooxygenase	Cytoplasm	enzyme
DOLPP1	1142	2,50E-04	dolichyldiphosphatase 1	Cytoplasm	enzyme
DPF3	2085	1,07E-04	D4, zinc and double PHD fingers, family 3	Other	other
DPP4	1777	4,72E-04	dipeptidyl-peptidase 4	Plasma Membrane	peptidase	saxagliptin, talabostat, alogliptin, sitagliptin, vildagliptin, linagliptin, metformin/saxagliptin, simvastatin/sitagliptin, metformin/sitagliptin, linagliptin/metformin, alogliptin/pioglitazone
DPT	2134	2,74E-04	dermatopontin	Extracellular Space	other
DPY19L2	-1117	6,98E-04	dpy-19-like 2 (C. elegans)	Other	other
DPY19L2P2	-1127	9,22E-04	DPY19L2 pseudogene 2	Other	other
DPY19L3	-1309	3,61E-04	dpy-19-like 3 (C. elegans)	Other	other
DPYD	-1925	1,09E-04	dihydropyrimidine dehydrogenase	Cytoplasm	enzyme	eniluracil
DPYSL2	-1824	2,24E-04	dihydropyrimidinase-like 2	Cytoplasm	enzyme
DPYSL3	1529	1,33E-04	dihydropyrimidinase-like 3	Cytoplasm	enzyme
DSE	-3139	1,14E-04	dermatan sulfate epimerase	Cytoplasm	enzyme
DSEL	-1496	3,23E-04	dermatan sulfate epimerase-like	Extracellular Space	enzyme
DST	1397	1,84E-04	dystonin	Plasma Membrane	other
DSTYK	1165	2,28E-04	dual serine/threonine and tyrosine protein kinase	Cytoplasm	kinase
DUS3L	1140	6,02E-04	dihydrouridine synthase 3-like (S. cerevisiae)	Other	other
DUSP16	-1875	1,04E-04	dual specificity phosphatase 16	Nucleus	phosphatase
DUSP5	1790	1,13E-04	dual specificity phosphatase 5	Nucleus	phosphatase
DUSP6	2326	9,05E-05	dual specificity phosphatase 6	Cytoplasm	phosphatase
DUSP7	1123	2,66E-04	dual specificity phosphatase 7	Cytoplasm	phosphatase
DVL2	-1259	2,70E-04	dishevelled segment polarity protein 2	Cytoplasm	other
DVL3	-1069	4,61E-04	dishevelled segment polarity protein 3	Cytoplasm	other
DZIP3	-1621	1,45E-04	DAZ interacting zinc finger protein 3	Cytoplasm	enzyme
EAF1	1265	1,98E-04	ELL associated factor 1	Nucleus	transcription regulator
EBNA1BP2	1412	1,87E-04	EBNA1 binding protein 2	Nucleus	other
ECHDC3	1031	5,92E-04	enoyl CoA hydratase domain containing 3	Cytoplasm	enzyme
EDARADD	1013	3,01E-03	EDAR-associated death domain	Cytoplasm	other
EDC3	1090	9,59E-04	enhancer of mRNA decapping 3	Cytoplasm	other
EDEM1	-1002	6,62E-04	ER degradation enhancer, mannosidase alpha-like 1	Cytoplasm	enzyme
EDN1	2352	6,19E-04	endothelin 1	Extracellular Space	cytokine
EEF1D	1010	9,44E-04	eukaryotic translation elongation factor 1 delta (guanine nucleotide exchange protein)	Cytoplasm	translation regulator
EFHB	1398	2,50E-04	EF-hand domain family, member B	Other	other
EFHC1	-1118	3,02E-04	EF-hand domain (C-terminal) containing 1	Cytoplasm	other
EFHD1	-1665	2,16E-04	EF-hand domain family, member D1	Cytoplasm	other
EFHD2	1550	1,36E-04	EF-hand domain family, member D2	Other	other
EFNA5	-1883	2,18E-04	ephrin-A5	Plasma Membrane	kinase
EFNB2	2037	1,04E-04	ephrin-B2	Plasma Membrane	other
EGF	3906	5,13E-05	epidermal growth factor	Extracellular Space	growth factor
EGFR	1191	2,32E-04	epidermal growth factor receptor	Plasma Membrane	kinase	cetuximab, AEE 788, panitumumab, BMS-599626, varlitinib, XL647, bevacizumab/erlotinib, afatinib, sapitinib, cetuximab/irinotecan, lapatinib/pazopanib, irinotecan/panitumumab, erlotinib/vismodegib, erlotinib/gemcitabine, lapatinib/letrozole, bevacizumab/panitumumab, bevacizumab/cetuximab, capecitabine/erlotinib, lapatinib/paclitaxel, canertinib, gefitinib, neratinib, PD 153035, lapatinib, vandetan…
EGR1	-3073	7,50E-05	early growth response 1	Nucleus	transcription regulator
EGR3	-1389	1,87E-04	early growth response 3	Nucleus	transcription regulator
EHD1	1357	5,42E-04	EH-domain containing 1	Cytoplasm	other
EHD3	1012	3,00E-04	EH-domain containing 3	Cytoplasm	other
EID3	-1012	4,59E-04	EP300 interacting inhibitor of differentiation 3	Cytoplasm	other
EIF2AK3	-1121	3,72E-04	eukaryotic translation initiation factor 2-alpha kinase 3	Cytoplasm	kinase
EIF2S3	2407	8,76E-05	eukaryotic translation initiation factor 2, subunit 3 gamma, 52kDa	Cytoplasm	translation regulator
EIF4H	1709	1,87E-04	eukaryotic translation initiation factor 4H	Cytoplasm	translation regulator
EIF5	1313	2,70E-04	eukaryotic translation initiation factor 5	Cytoplasm	translation regulator
EIF6	1243	2,51E-03	eukaryotic translation initiation factor 6	Cytoplasm	translation regulator
ELAVL2	1856	1,16E-04	ELAV like neuron-specific RNA binding protein 2	Cytoplasm	other
ELFN2	1234	3,62E-03	extracellular leucine-rich repeat and fibronectin type III domain containing 2	Other	other
ELL3	-1683	1,22E-04	elongation factor RNA polymerase II-like 3	Nucleus	transcription regulator
ELMOD1	-1648	1,22E-04	ELMO/CED-12 domain containing 1	Other	other
ELMOD2	-1236	2,03E-04	ELMO/CED-12 domain containing 2	Other	other
ELMSAN1	-1203	6,81E-04	ELM2 and Myb/SANT-like domain containing 1	Nucleus	other
ELOVL5	1423	2,93E-04	ELOVL fatty acid elongase 5	Cytoplasm	enzyme
ELOVL6	-1350	2,80E-04	ELOVL fatty acid elongase 6	Cytoplasm	enzyme
EMC1	1352	1,88E-04	ER membrane protein complex subunit 1	Plasma Membrane	other
EMD	1232	4,78E-04	emerin	Nucleus	other
EMP1	3708	6,30E-05	epithelial membrane protein 1	Plasma Membrane	other
EMP2	-1138	2,73E-04	epithelial membrane protein 2	Plasma Membrane	other
ENAH	1235	2,40E-04	enabled homolog (Drosophila)	Plasma Membrane	other
ENC1	1515	1,35E-04	ectodermal-neural cortex 1 (with BTB domain)	Nucleus	peptidase
ENGASE	-1003	2,87E-03	endo-beta-N-acetylglucosaminidase	Other	enzyme
ENO1	1303	1,16E-02	enolase 1, (alpha)	Cytoplasm	enzyme
ENO2	-1189	2,34E-04	enolase 2 (gamma, neuronal)	Cytoplasm	enzyme
ENOX1	2698	1,21E-04	ecto-NOX disulfide-thiol exchanger 1	Plasma Membrane	other
ENPP2	1210	6,91E-04	ectonucleotide pyrophosphatase/phosphodiesterase 2	Plasma Membrane	enzyme
EPAS1	2100	1,33E-04	endothelial PAS domain protein 1	Nucleus	transcription regulator
EPB41L1	-1225	5,00E-04	erythrocyte membrane protein band 4.1-like 1	Plasma Membrane	other
EPB41L4B	-1139	3,35E-04	erythrocyte membrane protein band 4.1 like 4B	Other	transporter
EPHA2	1186	7,48E-04	EPH receptor A2	Plasma Membrane	kinase	dasatinib, regorafenib
EPHA7	-3063	1,67E-04	EPH receptor A7	Plasma Membrane	kinase
EPOR	-1345	2,03E-04	erythropoietin receptor	Plasma Membrane	transmembrane receptor	darbepoetin alfa, continuous erythropoietin receptor activator, peginesatide, EPO, EPO/sargramostim, darbepoetin alfa/filgrastim, EPO/filgrastim
EPSTI1	1260	9,72E-04	epithelial stromal interaction 1 (breast)	Other	other
ERBB2	-1174	2,32E-04	v-erb-b2 avian erythroblastic leukemia viral oncogene homolog 2	Plasma Membrane	kinase	trastuzumab, BMS-599626, varlitinib, XL647, CP-724,714, afatinib, pertuzumab, sapitinib, trastuzumab emtansine, lapatinib/pazopanib, lapatinib/letrozole, paclitaxel/trastuzumab, capecitabine/lapatinib, docetaxel/pertuzumab/trastuzumab, cyclophosphamide/docetaxel/epirubicin/5-fluorouracil/trastuzumab, docetaxel/trastuzumab, paclitaxel/pertuzumab/trastuzumab, trastuzumab/vinorelbine, capecitabine/t…
ERBB3	-1436	3,74E-04	v-erb-b2 avian erythroblastic leukemia viral oncogene homolog 3	Plasma Membrane	kinase	sapitinib
ERCC2	1238	8,59E-04	excision repair cross-complementing rodent repair deficiency, complementation group 2	Nucleus	enzyme
ERCC4	1923	1,06E-04	excision repair cross-complementing rodent repair deficiency, complementation group 4	Nucleus	enzyme
ERCC5	-1113	4,63E-04	excision repair cross-complementing rodent repair deficiency, complementation group 5	Nucleus	enzyme
EREG	-1984	1,51E-04	epiregulin	Extracellular Space	growth factor
ERF	1388	1,69E-04	Ets2 repressor factor	Nucleus	transcription regulator
ERGIC1	-1007	4,10E-04	endoplasmic reticulum-golgi intermediate compartment (ERGIC) 1	Cytoplasm	other
ERLIN1	1441	3,56E-04	ER lipid raft associated 1	Plasma Membrane	other
ERLIN2	-1074	2,91E-04	ER lipid raft associated 2	Plasma Membrane	other
ERN1	-1032	5,83E-04	endoplasmic reticulum to nucleus signaling 1	Cytoplasm	kinase
ERRFI1	1503	4,60E-04	ERBB receptor feedback inhibitor 1	Cytoplasm	other
ETNK1	1091	5,18E-04	ethanolamine kinase 1	Cytoplasm	kinase
ETS1	3829	7,52E-05	v-ets avian erythroblastosis virus E26 oncogene homolog 1	Nucleus	transcription regulator
ETS2	2510	1,14E-04	v-ets avian erythroblastosis virus E26 oncogene homolog 2	Nucleus	transcription regulator
ETV1	-1337	1,89E-04	ets variant 1	Nucleus	transcription regulator
EVA1A	1972	1,87E-04	eva-1 homolog A (C. elegans)	Plasma Membrane	other
EWSR1	1732	1,51E-04	EWS RNA-binding protein 1	Nucleus	other
EXOC7	-1412	2,11E-04	exocyst complex component 7	Plasma Membrane	transporter
EXOG	1269	2,89E-04	endo/exonuclease (5'-3'), endonuclease G-like	Cytoplasm	enzyme
EXOSC2	1514	1,69E-04	exosome component 2	Nucleus	enzyme
EXOSC5	1351	2,32E-04	exosome component 5	Nucleus	enzyme
EXOSC6	1424	1,25E-03	exosome component 6	Nucleus	other
EXTL1	-1032	5,98E-04	exostosin-like glycosyltransferase 1	Cytoplasm	enzyme
EXTL2	-1444	3,24E-04	exostosin-like glycosyltransferase 2	Cytoplasm	enzyme
EZR	2092	1,53E-04	ezrin	Plasma Membrane	other
F11R	-1859	1,09E-04	F11 receptor	Plasma Membrane	other
F2RL1	1506	1,45E-04	coagulation factor II (thrombin) receptor-like 1	Plasma Membrane	G-protein coupled receptor
F3	4167	5,13E-05	coagulation factor III (thromboplastin, tissue factor)	Plasma Membrane	transmembrane receptor	activated recombinant human factor VII
FADD	1701	1,33E-04	Fas (TNFRSF6)-associated via death domain	Cytoplasm	other
FADS1	-1695	1,16E-04	fatty acid desaturase 1	Plasma Membrane	enzyme
FADS2	-2276	8,76E-05	fatty acid desaturase 2	Plasma Membrane	enzyme
FAHD2CP	1015	5,22E-04	fumarylacetoacetate hydrolase domain containing 2C, pseudogene	Other	other
FAM101B	1865	1,22E-04	family with sequence similarity 101, member B	Other	other
FAM102B	-1699	1,31E-04	family with sequence similarity 102, member B	Other	other
FAM104A	-1083	2,84E-04	family with sequence similarity 104, member A	Other	other
FAM105A	-1867	1,06E-04	family with sequence similarity 105, member A	Other	other
FAM105B	1024	4,60E-04	family with sequence similarity 105, member B	Cytoplasm	peptidase
FAM107B	1443	1,60E-04	family with sequence similarity 107, member B	Other	other
FAM111A	-1404	1,62E-04	family with sequence similarity 111, member A	Other	other
FAM115A	-1693	4,25E-04	family with sequence similarity 115, member A	Other	other
FAM117A	-1743	1,16E-04	family with sequence similarity 117, member A	Other	transporter
FAM117B	-1550	1,45E-04	family with sequence similarity 117, member B	Other	other
FAM122C	-1370	2,10E-04	family with sequence similarity 122C	Other	other
FAM126A	1275	1,87E-04	family with sequence similarity 126, member A	Cytoplasm	other
FAM129B	1326	1,74E-04	family with sequence similarity 129, member B	Cytoplasm	other
FAM134B	1798	1,31E-04	family with sequence similarity 134, member B	Cytoplasm	other
FAM167A	1266	2,13E-04	family with sequence similarity 167, member A	Other	other
FAM171B	-1698	1,33E-04	family with sequence similarity 171, member B	Other	other
FAM178A	1434	3,46E-04	family with sequence similarity 178, member A	Other	other
FAM187A	-1086	5,18E-04	family with sequence similarity 187, member A	Other	other
FAM189B	-1002	7,25E-04	family with sequence similarity 189, member B	Other	other
FAM19A2	-2562	1,02E-04	family with sequence similarity 19 (chemokine (C-C motif)-like), member A2	Cytoplasm	other
FAM20C	1724	2,03E-04	family with sequence similarity 20, member C	Extracellular Space	other
FAM214A	-1479	2,62E-04	family with sequence similarity 214, member A	Other	other
FAM26E	-1524	3,35E-04	family with sequence similarity 26, member E	Other	other
FAM43B	-1025	3,88E-04	family with sequence similarity 43, member B	Other	other
FAM46B	2023	2,42E-04	family with sequence similarity 46, member B	Other	other
FAM57B	-1118	6,68E-04	family with sequence similarity 57, member B	Cytoplasm	enzyme
FAM63A	-1591	5,18E-04	family with sequence similarity 63, member A	Other	other
FAM81A	-1695	1,22E-04	family with sequence similarity 81, member A	Other	other
FAM84A	2835	2,00E-04	family with sequence similarity 84, member A	Other	other
FAM86B3P	1154	2,55E-04	family with sequence similarity 86, member A pseudogene	Other	other
FAM86C1	1013	2,97E-04	family with sequence similarity 86, member C1	Other	other
FAM8A1	-1259	3,02E-04	family with sequence similarity 8, member A1	Other	other
FANCD2	1259	1,70E-03	Fanconi anemia, complementation group D2	Nucleus	other
FAR1	1096	2,59E-04	fatty acyl CoA reductase 1	Cytoplasm	enzyme
FASN	-1536	3,79E-04	fatty acid synthase	Cytoplasm	enzyme	orlistat, cerulenin
FBXL19	1040	1,41E-03	F-box and leucine-rich repeat protein 19	Other	other
FBXL7	-1132	2,64E-04	F-box and leucine-rich repeat protein 7	Cytoplasm	enzyme
FBXO15	-1405	1,87E-04	F-box protein 15	Other	transcription regulator
FBXO2	-1322	2,11E-03	F-box protein 2	Cytoplasm	enzyme
FBXO32	1227	2,28E-04	F-box protein 32	Cytoplasm	enzyme
FBXO34	-1624	2,57E-04	F-box protein 34	Other	other
FBXW11	1178	3,46E-04	F-box and WD repeat domain containing 11	Cytoplasm	enzyme
FBXW7	-1001	4,61E-04	F-box and WD repeat domain containing 7, E3 ubiquitin protein ligase	Nucleus	transcription regulator
FCF1	1455	2,10E-04	FCF1 rRNA-processing protein	Other	other
FDFT1	-1226	2,22E-04	farnesyl-diphosphate farnesyltransferase 1	Cytoplasm	enzyme	lapaquistat, zoledronic acid
FDXACB1	1046	4,58E-04	ferredoxin-fold anticodon binding domain containing 1	Other	other
FDXR	-1291	9,25E-04	ferredoxin reductase	Cytoplasm	enzyme
FENDRR	1273	2,68E-04	FOXF1 adjacent non-coding developmental regulatory RNA	Other	other
FER1L4	-1353	4,17E-04	fer-1-like 4 (C. elegans), pseudogene	Other	other
FGD5	-1181	2,28E-04	FYVE, RhoGEF and PH domain containing 5	Cytoplasm	other
FGD5-AS1	2095	1,63E-04	FGD5 antisense RNA 1	Other	other
FGF1	3506	6,30E-05	fibroblast growth factor 1 (acidic)	Extracellular Space	growth factor	pentosan polysulfate
FGFR3	-1492	1,69E-04	fibroblast growth factor receptor 3	Plasma Membrane	kinase	pazopanib
FGGY	-1043	4,03E-04	FGGY carbohydrate kinase domain containing	Other	other
FHL1	1260	4,48E-04	four and a half LIM domains 1	Cytoplasm	other
FHL2	2038	1,74E-04	four and a half LIM domains 2	Nucleus	transcription regulator
FKBP10	-1024	1,45E-03	FK506 binding protein 10, 65 kDa	Cytoplasm	enzyme
FKBP3	-1065	1,06E-03	FK506 binding protein 3, 25kDa	Nucleus	enzyme
FKBP9	-1228	1,99E-04	FK506 binding protein 9, 63 kDa	Cytoplasm	enzyme
FLAD1	1028	6,17E-04	flavin adenine dinucleotide synthetase 1	Cytoplasm	enzyme
FLNB	1158	2,25E-04	filamin B, beta	Cytoplasm	other
FLRT3	-1843	1,20E-04	fibronectin leucine rich transmembrane protein 3	Plasma Membrane	other
FN1	2943	9,05E-05	fibronectin 1	Extracellular Space	enzyme
FNBP1L	1164	2,52E-04	formin binding protein 1-like	Cytoplasm	other
FNBP4	-1069	5,18E-04	formin binding protein 4	Nucleus	other
FNDC3B	1008	5,44E-04	fibronectin type III domain containing 3B	Cytoplasm	other
FOPNL	1190	6,47E-04	FGFR1OP N-terminal like	Cytoplasm	other
FOS	-1469	1,79E-04	FBJ murine osteosarcoma viral oncogene homolog	Nucleus	transcription regulator
FOSB	-1990	1,28E-04	FBJ murine osteosarcoma viral oncogene homolog B	Nucleus	transcription regulator
FOSL1	1672	1,59E-04	FOS-like antigen 1	Nucleus	transcription regulator
FOSL2	1126	3,83E-04	FOS-like antigen 2	Nucleus	other
FOXD1	1357	9,75E-04	forkhead box D1	Nucleus	other
FOXF1	1725	1,16E-04	forkhead box F1	Nucleus	transcription regulator
FOXF2	2016	1,08E-04	forkhead box F2	Nucleus	transcription regulator
FRMD5	1380	1,62E-04	FERM domain containing 5	Other	other
FRMD6	1508	1,77E-04	FERM domain containing 6	Cytoplasm	other
FSCN1	1081	1,52E-03	fascin homolog 1, actin-bundling protein (Strongylocentrotus purpuratus)	Cytoplasm	other
FST	1355	1,87E-04	follistatin	Extracellular Space	other
FSTL1	1024	6,52E-04	follistatin-like 1	Extracellular Space	other
FSTL5	-2883	8,76E-05	follistatin-like 5	Extracellular Space	other
FUS	1205	2,40E-04	fused in sarcoma	Nucleus	transcription regulator
FXYD5	1394	1,87E-04	FXYD domain containing ion transport regulator 5	Plasma Membrane	ion channel
FZD1	-1167	6,64E-04	frizzled family receptor 1	Plasma Membrane	G-protein coupled receptor
FZR1	1010	5,35E-03	fizzy/cell division cycle 20 related 1 (Drosophila)	Nucleus	kinase
G2E3	-1006	3,00E-03	G2/M-phase specific E3 ubiquitin protein ligase	Cytoplasm	enzyme
G3BP2	-1254	5,87E-04	GTPase activating protein (SH3 domain) binding protein 2	Nucleus	enzyme
GAA	-1538	1,51E-04	glucosidase, alpha; acid	Cytoplasm	enzyme	miglitol, acarbose
GABPB2	1065	5,34E-04	GA binding protein transcription factor, beta subunit 2	Nucleus	transcription regulator
GADD45A	2003	1,20E-04	growth arrest and DNA-damage-inducible, alpha	Nucleus	other
GADD45B	1263	3,74E-04	growth arrest and DNA-damage-inducible, beta	Cytoplasm	other
GAL	1533	2,96E-03	galanin/GMAP prepropeptide	Extracellular Space	other
GAL3ST1	-1085	1,72E-03	galactose-3-O-sulfotransferase 1	Cytoplasm	enzyme
GALNT12	-1005	3,67E-04	UDP-N-acetyl-alpha-D-galactosamine:polypeptide N-acetylgalactosaminyltransferase 12 (GalNAc-T12)	Cytoplasm	enzyme
GAPVD1	-1380	2,62E-04	GTPase activating protein and VPS9 domains 1	Cytoplasm	other
GART	1380	1,80E-04	phosphoribosylglycinamide formyltransferase, phosphoribosylglycinamide synthetase, phosphoribosylaminoimidazole synthetase	Cytoplasm	enzyme	bevacizumab/pemetrexed, pemetrexed
GAS6	1212	4,06E-04	growth arrest-specific 6	Extracellular Space	growth factor
GAS8	-1051	7,14E-04	growth arrest-specific 8	Cytoplasm	other
GATS	-1030	4,63E-04	GATS, stromal antigen 3 opposite strand	Other	other
GBP1	3555	8,76E-05	guanylate binding protein 1, interferon-inducible	Cytoplasm	enzyme
GBP3	1114	9,13E-04	guanylate binding protein 3	Other	enzyme
GBX2	-1088	4,46E-04	gastrulation brain homeobox 2	Nucleus	transcription regulator
GCH1	-1265	1,90E-04	GTP cyclohydrolase 1	Cytoplasm	enzyme
GCHFR	-1437	8,68E-04	GTP cyclohydrolase I feedback regulator	Cytoplasm	other
GDA	1608	1,53E-04	guanine deaminase	Cytoplasm	enzyme
GDAP1	1190	8,68E-04	ganglioside induced differentiation associated protein 1	Cytoplasm	other
GDPD1	-1981	1,64E-04	glycerophosphodiester phosphodiesterase domain containing 1	Other	enzyme
2001-01-01	1134	4,85E-04	GEN1 Holliday junction 5' flap endonuclease	Other	enzyme
GFRA4	1013	1,05E-03	GDNF family receptor alpha 4	Plasma Membrane	transmembrane receptor
GGA2	-1300	2,12E-04	golgi-associated, gamma adaptin ear containing, ARF binding protein 2	Cytoplasm	transporter
GGA3	-1050	2,86E-04	golgi-associated, gamma adaptin ear containing, ARF binding protein 3	Cytoplasm	transporter
GINS1	1553	1,30E-04	GINS complex subunit 1 (Psf1 homolog)	Nucleus	other
GINS4	2266	8,84E-05	GINS complex subunit 4 (Sld5 homolog)	Nucleus	other
GJA1	2038	1,22E-04	gap junction protein, alpha 1, 43kDa	Plasma Membrane	transporter
GJA3	-1006	7,87E-04	gap junction protein, alpha 3, 46kDa	Plasma Membrane	transporter
GLCCI1	-1022	5,01E-04	glucocorticoid induced transcript 1	Cytoplasm	other
GLG1	-1216	2,44E-04	golgi glycoprotein 1	Cytoplasm	other
GLI1	-1837	1,22E-04	GLI family zinc finger 1	Nucleus	transcription regulator
GLIPR1	2898	1,16E-04	GLI pathogenesis-related 1	Extracellular Space	other
GLIS3	1273	4,03E-04	GLIS family zinc finger 3	Nucleus	transcription regulator
GLRX	-1835	2,36E-04	glutaredoxin (thioltransferase)	Cytoplasm	enzyme
GLT8D2	-1418	1,63E-04	glycosyltransferase 8 domain containing 2	Other	enzyme
GLTPD1	1176	7,91E-04	glycolipid transfer protein domain containing 1	Other	transporter
GLUL	5222	5,13E-05	glutamate-ammonia ligase	Cytoplasm	enzyme
GMDS	1060	6,49E-04	GDP-mannose 4,6-dehydratase	Cytoplasm	enzyme
GNA13	-1478	1,84E-04	guanine nucleotide binding protein (G protein), alpha 13	Plasma Membrane	enzyme
GNAQ	-1245	2,63E-04	guanine nucleotide binding protein (G protein), q polypeptide	Plasma Membrane	enzyme
GNB4	1517	1,63E-04	guanine nucleotide binding protein (G protein), beta polypeptide 4	Plasma Membrane	enzyme
GNG2	-1730	7,37E-04	guanine nucleotide binding protein (G protein), gamma 2	Plasma Membrane	enzyme
GNG4	-1040	7,68E-04	guanine nucleotide binding protein (G protein), gamma 4	Plasma Membrane	enzyme
GNL3L	3100	6,12E-05	guanine nucleotide binding protein-like 3 (nucleolar)-like	Nucleus	other
GNPNAT1	1080	5,60E-04	glucosamine-phosphate N-acetyltransferase 1	Cytoplasm	enzyme
GNS	1429	2,74E-04	glucosamine (N-acetyl)-6-sulfatase	Cytoplasm	enzyme
GOLGA2P7	-1108	3,02E-04	golgin A2 pseudogene 7	Other	other
GOLGA6C (includes others)	-1078	7,53E-04	golgin A6 family, member C	Other	other
GOLGA6L9 (includes others)	-1194	4,32E-04	golgin A6 family-like 9	Other	other
GOLGA8S	-1450	1,62E-04	golgin A8 family, member S	Other	other
GOLGB1	-1281	4,14E-04	golgin B1	Cytoplasm	other
GOLM1	1002	5,98E-04	golgi membrane protein 1	Cytoplasm	other
GPATCH4	1292	3,01E-04	G patch domain containing 4	Other	other
GPNMB	1228	2,10E-04	glycoprotein (transmembrane) nmb	Plasma Membrane	enzyme
GPR1	1704	1,75E-04	G protein-coupled receptor 1	Plasma Membrane	G-protein coupled receptor
GPR137B	-1081	3,01E-04	G protein-coupled receptor 137B	Plasma Membrane	other
GPR162	-1573	2,21E-04	G protein-coupled receptor 162	Plasma Membrane	G-protein coupled receptor
GPR39	1381	7,00E-04	G protein-coupled receptor 39	Plasma Membrane	G-protein coupled receptor
GPRASP1	-1078	3,50E-04	G protein-coupled receptor associated sorting protein 1	Cytoplasm	transporter
GPRC5A	1345	5,92E-04	G protein-coupled receptor, family C, group 5, member A	Plasma Membrane	G-protein coupled receptor
GPRC5B	1940	2,67E-04	G protein-coupled receptor, family C, group 5, member B	Plasma Membrane	G-protein coupled receptor
GRAMD1C	-1348	2,46E-04	GRAM domain containing 1C	Other	other
GRB2	-1160	7,94E-04	growth factor receptor-bound protein 2	Cytoplasm	other
GRPEL1	1217	3,37E-04	GrpE-like 1, mitochondrial (E. coli)	Cytoplasm	other
GRWD1	1053	1,55E-03	glutamate-rich WD repeat containing 1	Nucleus	other
GSE1	-1145	1,03E-03	Gse1 coiled-coil protein	Extracellular Space	other
GSTA4	-1465	1,51E-04	glutathione S-transferase alpha 4	Cytoplasm	enzyme
GSTCD	1128	4,18E-04	glutathione S-transferase, C-terminal domain containing	Other	enzyme
GTF2A1	1510	1,75E-04	general transcription factor IIA, 1, 19/37kDa	Cytoplasm	transcription regulator
GTF2H3	1499	1,82E-04	general transcription factor IIH, polypeptide 3, 34kDa	Nucleus	transcription regulator
GTF2I	1491	6,64E-04	general transcription factor IIi	Nucleus	transcription regulator
GTPBP6	1467	1,69E-04	GTP binding protein 6 (putative)	Other	other
GUCD1	-1250	2,27E-04	guanylyl cyclase domain containing 1	Other	other
GUCY1A2	1002	3,29E-04	guanylate cyclase 1, soluble, alpha 2	Cytoplasm	enzyme	nitroglycerin, isosorbide-5-mononitrate, isosorbide dinitrate, nitroprusside, hydralazine/isosorbide dinitrate
GUSBP4	-1132	2,43E-04	glucuronidase, beta pseudogene 4	Other	other
GYG1	1162	2,22E-04	glycogenin 1	Cytoplasm	enzyme
H1FX	-1187	3,31E-04	H1 histone family, member X	Nucleus	other
H2AFJ	-1180	3,50E-04	H2A histone family, member J	Other	other
H2AFV	-1010	5,58E-03	H2A histone family, member V	Nucleus	other
H2AFX	-1055	2,62E-04	H2A histone family, member X	Nucleus	transcription regulator
HAB1	1670	1,89E-04	B1 for mucin	Other	other
HBP1	-1120	9,62E-04	HMG-box transcription factor 1	Nucleus	transcription regulator
HCG23	-1826	2,81E-04	HLA complex group 23 (non-protein coding)	Other	other
HCN1	-1962	1,09E-04	hyperpolarization activated cyclic nucleotide-gated potassium channel 1	Plasma Membrane	ion channel
HCN3	-1482	5,53E-04	hyperpolarization activated cyclic nucleotide-gated potassium channel 3	Plasma Membrane	ion channel
HDAC6	-1477	2,42E-04	histone deacetylase 6	Nucleus	transcription regulator	tributyrin, belinostat, pyroxamide, bortezomib/vorinostat, vorinostat, romidepsin
HEATR3	1737	1,87E-04	HEAT repeat containing 3	Other	other
HECA	-1137	3,27E-04	headcase homolog (Drosophila)	Other	other
HELB	1039	8,03E-04	helicase (DNA) B	Nucleus	enzyme	cyclophosphamide/epirubicin/5-fluorouracil, cyclophosphamide/epirubicin, cyclophosphamide/docetaxel/epirubicin/5-fluorouracil/trastuzumab, cyclophosphamide/epirubicin/vincristine, epirubicin/5-fluorouracil/oxaliplatin, capecitabine/epirubicin/oxaliplatin, epirubicin
HELZ	-1157	3,13E-04	helicase with zinc finger	Nucleus	enzyme
HENMT1	-1013	3,82E-04	HEN1 methyltransferase homolog 1 (Arabidopsis)	Other	enzyme
HERC2P7	-1146	3,89E-04	hect domain and RLD 2 pseudogene 7	Other	other
HERC4	1053	3,15E-04	HECT and RLD domain containing E3 ubiquitin protein ligase 4	Cytoplasm	enzyme
HES1	-1797	1,13E-04	hes family bHLH transcription factor 1	Nucleus	transcription regulator
HGF	1759	1,90E-04	hepatocyte growth factor (hepapoietin A; scatter factor)	Extracellular Space	growth factor
HHAT	-1311	2,27E-04	hedgehog acyltransferase	Cytoplasm	enzyme
HIATL1	1192	2,14E-04	hippocampus abundant transcript-like 1	Other	other
HIP1	-1060	2,61E-04	huntingtin interacting protein 1	Cytoplasm	other
HIPK3	-1017	2,97E-04	homeodomain interacting protein kinase 3	Nucleus	kinase
HIST1H1C	-1358	2,55E-04	histone cluster 1, H1c	Nucleus	other
HIST1H2AC	-1137	2,34E-04	histone cluster 1, H2ac	Nucleus	other
HIST1H2AG (includes others)	-1010	4,41E-04	histone cluster 1, H2ag	Nucleus	other
HIST1H2BD	1177	4,73E-04	histone cluster 1, H2bd	Nucleus	other
HIST1H2BJ/HIST1H2BK	-1044	2,99E-04	histone cluster 1, H2bk	Nucleus	other
HIST1H3A (includes others)	-1502	1,54E-04	histone cluster 1, H3a	Nucleus	other
HIST3H2BB	1394	1,62E-04	histone cluster 3, H2bb	Nucleus	other
HK2	2737	8,94E-05	hexokinase 2	Cytoplasm	kinase
HLA-A	1264	2,55E-04	major histocompatibility complex, class I, A	Plasma Membrane	other
HLA-B	1128	1,23E-03	major histocompatibility complex, class I, B	Plasma Membrane	transmembrane receptor
HLA-C	1213	2,15E-04	major histocompatibility complex, class I, C	Plasma Membrane	other
HLA-DMB	-1830	1,11E-04	major histocompatibility complex, class II, DM beta	Plasma Membrane	transmembrane receptor
HLA-E	1088	1,39E-03	major histocompatibility complex, class I, E	Plasma Membrane	transmembrane receptor
HLA-H	1147	1,01E-03	major histocompatibility complex, class I, H (pseudogene)	Other	other
HLA-L	1117	5,40E-03	major histocompatibility complex, class I, L (pseudogene)	Other	other
HLTF	-1245	8,11E-04	helicase-like transcription factor	Nucleus	transcription regulator
HM13	1150	2,58E-04	histocompatibility (minor) 13	Cytoplasm	peptidase
HMCN1	-1976	1,22E-04	hemicentin 1	Extracellular Space	other
HMGCR	-1052	8,36E-04	3-hydroxy-3-methylglutaryl-CoA reductase	Cytoplasm	enzyme	aspirin/pravastatin, ezetimibe/fluvastatin, atorvastatin/niacin, atorvastatin/ezetimibe, ezetimibe/rosuvastatin, simvastatin/sitagliptin, choline fenofibrate/simvastatin, pitavastatin, lovastatin/niacin, ezetimibe/simvastatin, amlodipine/atorvastatin, fluvastatin, cerivastatin, atorvastatin, pravastatin, simvastatin, lovastatin, mevastatin, rosuvastatin
HMGCS1	-1383	2,36E-04	3-hydroxy-3-methylglutaryl-CoA synthase 1 (soluble)	Cytoplasm	enzyme
HMGN3	-1796	2,56E-04	high mobility group nucleosomal binding domain 3	Nucleus	other
HNRNPA0	1101	8,77E-04	heterogeneous nuclear ribonucleoprotein A0	Nucleus	other
HNRNPA3	1138	3,88E-04	heterogeneous nuclear ribonucleoprotein A3	Nucleus	other
HNRNPC	1379	3,10E-04	heterogeneous nuclear ribonucleoprotein C (C1/C2)	Nucleus	other
HNRNPCL1/HNRNPCP5	1468	2,33E-04	heterogeneous nuclear ribonucleoprotein C-like 1	Nucleus	other
HNRNPH1	1165	2,32E-04	heterogeneous nuclear ribonucleoprotein H1 (H)	Nucleus	other
HNRNPKP3	1534	1,51E-04	heterogeneous nuclear ribonucleoprotein K pseudogene 3	Other	other
HNRNPU	3670	1,02E-04	heterogeneous nuclear ribonucleoprotein U (scaffold attachment factor A)	Nucleus	transporter
HOOK2	-1594	1,93E-04	hook microtubule-tethering protein 2	Cytoplasm	other
HOOK3	1034	2,99E-04	hook microtubule-tethering protein 3	Cytoplasm	other
HOPX	1062	2,24E-03	HOP homeobox	Nucleus	transcription regulator
HOXA11-AS	-1109	4,98E-04	HOXA11 antisense RNA	Other	other
HOXB9	-1331	3,06E-03	homeobox B9	Nucleus	transcription regulator
HOXC13-AS	1304	1,82E-04	HOXC13 antisense RNA	Other	other
HOXD8	2605	2,52E-04	homeobox D8	Nucleus	transcription regulator
HOXD9	1593	2,10E-04	homeobox D9	Nucleus	transcription regulator
HPCA	1935	1,87E-04	hippocalcin	Cytoplasm	other
HPCAL1	1605	8,15E-04	hippocalcin-like 1	Cytoplasm	other
HRH1	1284	5,22E-04	histamine receptor H1	Plasma Membrane	G-protein coupled receptor	paliperidone, risperidone, antazoline/naphazoline, antazoline, dexbrompheniramine, acetaminophen/clemastine/pseudoephedrine, acetaminophen/dexbrompheniramine/pseudoephedrine, dexbrompheniramine/pseudoephedrine, chlorpheniramine/ibuprofen/pseudoephedrine, cetirizine/pseudoephedrine, asenapine, bilastine, doxylamine, cinnarizine, trimeprazine, tripelennamine, mequitazine, dimetindene, levocetirizin…
HS2ST1	-1288	2,52E-04	heparan sulfate 2-O-sulfotransferase 1	Cytoplasm	enzyme
HSBP1L1	-1116	2,73E-04	heat shock factor binding protein 1-like 1	Other	other
HSD17B11	-1394	8,49E-04	hydroxysteroid (17-beta) dehydrogenase 11	Cytoplasm	enzyme
HSD17B6	-1199	3,88E-04	hydroxysteroid (17-beta) dehydrogenase 6	Other	enzyme
HSP90AB1	1482	1,38E-04	heat shock protein 90kDa alpha (cytosolic), class B member 1	Cytoplasm	enzyme	alvespimycin, retaspimycin, cisplatin
HSPA12A	-1131	5,78E-04	heat shock 70kDa protein 12A	Other	other
HSPA8	1123	2,42E-04	heat shock 70kDa protein 8	Cytoplasm	enzyme
HSPD1	1214	8,54E-04	heat shock 60kDa protein 1 (chaperonin)	Cytoplasm	enzyme
HTATIP2	-1124	3,17E-04	HIV-1 Tat interactive protein 2, 30kDa	Nucleus	transcription regulator
HTRA1	2952	1,13E-04	HtrA serine peptidase 1	Extracellular Space	peptidase
HUWE1	-1396	3,40E-04	HECT, UBA and WWE domain containing 1, E3 ubiquitin protein ligase	Nucleus	transcription regulator
HYAL1	-1149	4,61E-04	hyaluronoglucosaminidase 1	Cytoplasm	enzyme	hyaluronic acid, hylan
IBTK	-1089	1,16E-03	inhibitor of Bruton agammaglobulinemia tyrosine kinase	Cytoplasm	other
ICAM5	-1336	5,15E-04	intercellular adhesion molecule 5, telencephalin	Plasma Membrane	other
IDE	-1085	3,05E-04	insulin-degrading enzyme	Extracellular Space	peptidase	bacitracin
IDH1	-1516	2,44E-04	isocitrate dehydrogenase 1 (NADP+), soluble	Cytoplasm	enzyme
IDH1-AS1	-1153	2,39E-04	IDH1 antisense RNA 1	Other	other
IDI1	-1161	6,86E-04	isopentenyl-diphosphate delta isomerase 1	Cytoplasm	enzyme
IER5	1414	6,41E-04	immediate early response 5	Other	other
IFFO2	1314	1,91E-04	intermediate filament family orphan 2	Other	other
IFI16	2493	1,13E-04	interferon, gamma-inducible protein 16	Nucleus	transcription regulator
IFI27	2464	8,95E-05	interferon, alpha-inducible protein 27	Cytoplasm	other
IFI44	-1563	1,99E-04	interferon-induced protein 44	Cytoplasm	other
IFI44L	-2572	8,84E-05	interferon-induced protein 44-like	Other	other
IFIT1	-1050	2,74E-04	interferon-induced protein with tetratricopeptide repeats 1	Cytoplasm	other
IFRD2	1200	2,29E-04	interferon-related developmental regulator 2	Other	other
IFT140	-1393	2,17E-04	intraflagellar transport 140 homolog (Chlamydomonas)	Extracellular Space	other
IFT74	-1027	5,98E-03	intraflagellar transport 74 homolog (Chlamydomonas)	Cytoplasm	other
IFT80	-1320	3,11E-04	intraflagellar transport 80 homolog (Chlamydomonas)	Other	other
IFT81	-1065	4,42E-03	intraflagellar transport 81 homolog (Chlamydomonas)	Extracellular Space	other
IGFBP2	1080	1,69E-03	insulin-like growth factor binding protein 2, 36kDa	Extracellular Space	other
IGFBP3	3104	8,95E-05	insulin-like growth factor binding protein 3	Extracellular Space	other
IGFBP4	1003	3,27E-04	insulin-like growth factor binding protein 4	Extracellular Space	other
IGFBP7	3552	5,13E-05	insulin-like growth factor binding protein 7	Extracellular Space	transporter
IGFBPL1	-1441	3,66E-04	insulin-like growth factor binding protein-like 1	Other	other
IKBIP	1177	2,38E-04	IKBKB interacting protein	Cytoplasm	other
IL13RA1	-1021	3,03E-04	interleukin 13 receptor, alpha 1	Plasma Membrane	transmembrane receptor	cintredekin besudotox
IL15	1201	6,49E-04	interleukin 15	Extracellular Space	cytokine
IL1R1	1892	1,35E-04	interleukin 1 receptor, type I	Plasma Membrane	transmembrane receptor	anakinra
IL1RAP	1044	2,85E-03	interleukin 1 receptor accessory protein	Plasma Membrane	transmembrane receptor
IL20RB	1224	5,60E-04	interleukin 20 receptor beta	Plasma Membrane	other
IL22RA1	-1090	4,72E-04	interleukin 22 receptor, alpha 1	Plasma Membrane	transmembrane receptor
IL6	1958	1,22E-04	interleukin 6 (interferon, beta 2)	Extracellular Space	cytokine	tocilizumab
IL6ST	1219	4,20E-04	interleukin 6 signal transducer (gp130, oncostatin M receptor)	Plasma Membrane	transmembrane receptor
IL7R	2270	1,14E-04	interleukin 7 receptor	Plasma Membrane	transmembrane receptor	recombinant human interleukin-7
ILKAP	1095	7,33E-04	integrin-linked kinase-associated serine/threonine phosphatase	Cytoplasm	phosphatase
IMP4	1263	2,17E-04	IMP4, U3 small nucleolar ribonucleoprotein, homolog (yeast)	Nucleus	other
IMPAD1	1502	1,71E-04	inositol monophosphatase domain containing 1	Cytoplasm	enzyme
INF2	1244	4,20E-04	inverted formin, FH2 and WH2 domain containing	Cytoplasm	other
ING5	1484	1,78E-04	inhibitor of growth family, member 5	Nucleus	other
INPP5A	1191	3,11E-04	inositol polyphosphate-5-phosphatase, 40kDa	Plasma Membrane	phosphatase
INSIG1	-1172	5,18E-04	insulin induced gene 1	Cytoplasm	other
INSL3	-1591	3,10E-04	insulin-like 3 (Leydig cell)	Extracellular Space	growth factor
INTS2	-1680	2,21E-04	integrator complex subunit 2	Nucleus	other
INTS3	-1095	3,42E-04	integrator complex subunit 3	Nucleus	other
IPO7	1010	3,51E-04	importin 7	Nucleus	transporter
IQCD	-1226	2,77E-04	IQ motif containing D	Other	other
IRS2	2549	1,44E-04	insulin receptor substrate 2	Cytoplasm	enzyme
IRX5	3296	6,06E-05	iroquois homeobox 5	Nucleus	transcription regulator
ITFG2	1057	6,78E-04	integrin alpha FG-GAP repeat containing 2	Other	other
ITPRIPL2	3178	5,13E-05	inositol 1,4,5-trisphosphate receptor interacting protein-like 2	Other	other
JAK3	-2209	1,16E-04	Janus kinase 3	Cytoplasm	kinase	tofacitinib, R-348
JAM2	-2280	1,02E-04	junctional adhesion molecule 2	Plasma Membrane	other
JAZF1	-1565	1,48E-04	JAZF zinc finger 1	Nucleus	transcription regulator
JPX	1084	4,35E-04	JPX transcript, XIST activator (non-protein coding)	Other	other
JUNB	-2031	1,64E-04	jun B proto-oncogene	Nucleus	transcription regulator
JUP	-1309	3,48E-04	junction plakoglobin	Plasma Membrane	other
KANK1	2394	4,17E-04	KN motif and ankyrin repeat domains 1	Nucleus	transcription regulator
KANK3	-1124	2,60E-04	KN motif and ankyrin repeat domains 3	Cytoplasm	other
KANK4	-1159	3,99E-04	KN motif and ankyrin repeat domains 4	Cytoplasm	other
KARS	1055	1,38E-03	lysyl-tRNA synthetase	Cytoplasm	enzyme
KCNB1	1291	3,53E-04	potassium voltage-gated channel, Shab-related subfamily, member 1	Plasma Membrane	ion channel
KCNG1	1036	4,10E-04	potassium voltage-gated channel, subfamily G, member 1	Plasma Membrane	ion channel
KCNIP1	3010	8,76E-05	Kv channel interacting protein 1	Plasma Membrane	ion channel
KCNMA1	1418	1,58E-04	potassium large conductance calcium-activated channel, subfamily M, alpha member 1	Plasma Membrane	ion channel	tedisamil, cromolyn, enflurane
KCNMB4	-3184	7,52E-05	potassium large conductance calcium-activated channel, subfamily M, beta member 4	Plasma Membrane	ion channel	tedisamil
KCTD12	1426	8,01E-04	potassium channel tetramerization domain containing 12	Plasma Membrane	ion channel
KCTD15	1021	6,13E-04	potassium channel tetramerization domain containing 15	Other	ion channel
KCTD19	-1390	4,04E-04	potassium channel tetramerization domain containing 19	Other	other
KCTD9	1130	2,44E-04	potassium channel tetramerization domain containing 9	Other	other
KDM2B	-1032	2,81E-04	lysine (K)-specific demethylase 2B	Nucleus	other
KHDRBS3	1392	2,32E-04	KH domain containing, RNA binding, signal transduction associated 3	Nucleus	other
KIAA0195	-1182	4,57E-04	KIAA0195	Extracellular Space	other
KIAA0319	-1424	3,05E-04	KIAA0319	Plasma Membrane	other
KIAA0907	1269	7,90E-04	KIAA0907	Other	other
KIAA1033	-1032	4,38E-04	KIAA1033	Cytoplasm	other
KIAA1217	2416	1,02E-04	KIAA1217	Cytoplasm	other
KIAA1407	-1398	1,89E-04	KIAA1407	Other	other
KIAA1598	-1028	5,81E-04	KIAA1598	Other	other
KIAA1683	-1150	3,91E-04	KIAA1683	Cytoplasm	other
KIAA1731	-1212	2,28E-04	KIAA1731	Cytoplasm	other
KIF18B	-1204	4,25E-04	kinesin family member 18B	Cytoplasm	other
KIF20B	-1226	3,31E-04	kinesin family member 20B	Nucleus	enzyme
KIF3C	-1199	9,56E-04	kinesin family member 3C	Cytoplasm	other
KIFC2	-1372	4,18E-04	kinesin family member C2	Cytoplasm	other
KIFC3	1292	2,28E-04	kinesin family member C3	Cytoplasm	enzyme
KIRREL2	-1154	3,51E-04	kin of IRRE like 2 (Drosophila)	Plasma Membrane	other
KIT	-1193	5,93E-04	v-kit Hardy-Zuckerman 4 feline sarcoma viral oncogene homolog	Plasma Membrane	transmembrane receptor	dasatinib, sunitinib, pazopanib, tivozanib, motesanib, OSI-930, telatinib, tandutinib, cabozantinib, regorafenib, ponatinib, bortezomib/sorafenib, lapatinib/pazopanib, dexamethasone/lenalidomide/sorafenib, bevacizumab/sorafenib, imatinib/sirolimus, imatinib, sorafenib
KITLG	2397	1,91E-04	KIT ligand	Extracellular Space	growth factor
KLF7	1607	1,27E-04	Kruppel-like factor 7 (ubiquitous)	Nucleus	transcription regulator
KLF9	-1251	2,63E-04	Kruppel-like factor 9	Nucleus	transcription regulator
KLHDC4	1090	2,55E-04	kelch domain containing 4	Other	other
KLHDC9	-1695	1,49E-04	kelch domain containing 9	Other	other
KLHL15	-1574	3,11E-04	kelch-like family member 15	Other	other
KLHL18	1212	3,17E-04	kelch-like family member 18	Other	other
KLHL23/PHOSPHO2-KLHL23	-1140	2,78E-03	kelch-like family member 23	Extracellular Space	other
KLHL24	-1734	1,88E-04	kelch-like family member 24	Other	other
KLHL3	-1200	6,13E-04	kelch-like family member 3	Cytoplasm	other
KLHL4	-1512	1,35E-04	kelch-like family member 4	Cytoplasm	other
KLHL42	1047	2,73E-04	kelch-like family member 42	Nucleus	other
KMO	2048	2,16E-04	kynurenine 3-monooxygenase (kynurenine 3-hydroxylase)	Cytoplasm	enzyme
KPNA2	-1130	3,30E-04	karyopherin alpha 2 (RAG cohort 1, importin alpha 1)	Nucleus	transporter
KPNA6	1702	3,05E-04	karyopherin alpha 6 (importin alpha 7)	Nucleus	transporter
KREMEN2	-1218	1,08E-03	kringle containing transmembrane protein 2	Other	other
KRT18	1614	1,27E-04	keratin 18	Cytoplasm	other
KRT18P55	1505	3,64E-04	keratin 18 pseudogene 55	Other	other
KRT80	1090	7,14E-04	keratin 80	Other	other
KRT83	1264	4,03E-04	keratin 83	Cytoplasm	other
KRT86	1292	1,87E-04	keratin 86	Cytoplasm	other
KRTAP1-5	1205	2,29E-03	keratin associated protein 1-5	Other	other
KRTAP2-3 (includes others)	2301	8,76E-05	keratin associated protein 2-3	Other	other
L3MBTL1	-1296	3,70E-04	l(3)mbt-like 1 (Drosophila)	Nucleus	other
LAMA4	-1509	1,93E-04	laminin, alpha 4	Extracellular Space	enzyme
LAMC2	1501	2,55E-04	laminin, gamma 2	Extracellular Space	other
LAMP1	2100	1,13E-04	lysosomal-associated membrane protein 1	Plasma Membrane	other
LANCL1	-1328	2,08E-04	LanC lantibiotic synthetase component C-like 1 (bacterial)	Plasma Membrane	other
LARP4	1091	4,42E-04	La ribonucleoprotein domain family, member 4	Other	other
LARS	1856	1,22E-04	leucyl-tRNA synthetase	Cytoplasm	enzyme
LAYN	1573	1,35E-04	layilin	Plasma Membrane	other
LBH	1021	3,78E-04	limb bud and heart development	Nucleus	transcription regulator
LBX1	1025	9,49E-03	ladybird homeobox 1	Nucleus	transcription regulator
LDHD	-1194	1,08E-03	lactate dehydrogenase D	Cytoplasm	enzyme
LEF1	2462	2,55E-04	lymphoid enhancer-binding factor 1	Nucleus	transcription regulator
LGALS2	-2799	6,52E-04	lectin, galactoside-binding, soluble, 2	Cytoplasm	other
LHFP	1123	2,44E-04	lipoma HMGIC fusion partner	Other	other
LIMD2	-1054	3,97E-04	LIM domain containing 2	Other	other
LIN54	1200	2,71E-04	lin-54 homolog (C. elegans)	Nucleus	other
LINC00324	-2093	1,86E-04	long intergenic non-protein coding RNA 324	Other	other
LINC00469	1360	1,68E-04	long intergenic non-protein coding RNA 469	Other	other
LINC00674	-1333	3,70E-04	long intergenic non-protein coding RNA 674	Other	other
LINC00707	2646	1,02E-04	long intergenic non-protein coding RNA 707	Other	other
LINC00998	-1011	3,53E-04	long intergenic non-protein coding RNA 998	Other	other
LINC01111	1358	4,34E-04	long intergenic non-protein coding RNA 1111	Other	other
LINC01116	2532	8,76E-05	long intergenic non-protein coding RNA 1116	Other	other
LINC01172	-1020	3,01E-04	long intergenic non-protein coding RNA 1172	Other	other
LIX1L	-1540	1,33E-04	Lix1 homolog (mouse)-like	Other	other
LMBRD2	1286	1,87E-04	LMBR1 domain containing 2	Other	other
LMO4	1254	1,93E-04	LIM domain only 4	Nucleus	transcription regulator
LMTK3	-1028	7,40E-04	lemur tyrosine kinase 3	Other	kinase
LOC100133091	1502	1,80E-04	uncharacterized LOC100133091	Other	other
LOC100133920	1395	2,73E-04	uncharacterized LOC100133920	Other	other
LOC100190986	1627	1,28E-04	uncharacterized LOC100190986	Other	other
LOC100289361	-1224	2,37E-04	uncharacterized LOC100289361	Other	other
LOC100505915	1241	2,21E-04	uncharacterized LOC100505915	Other	other
LOC100506100	-1337	3,13E-04	uncharacterized LOC100506100	Other	other
LOC100506157	-1167	4,38E-04	uncharacterized LOC100506157	Other	other
LOC100506710	-1177	1,25E-03	endogenous Bornavirus-like nucleoprotein 2 pseudogene	Other	other
LOC100507165	1119	4,61E-04	uncharacterized LOC100507165	Other	other
LOC100507217	-1151	3,13E-04	uncharacterized LOC100507217	Other	other
LOC100507303	-1447	1,69E-04	uncharacterized LOC100507303	Other	other
LOC100507316	-1042	8,98E-04	uncharacterized LOC100507316	Other	other
LOC100507412	1930	1,04E-03	uncharacterized LOC100507412	Other	other
LOC100507487	-1465	5,00E-04	uncharacterized LOC100507487	Other	other
LOC100996870	-1087	2,49E-03	uncharacterized LOC100996870	Other	other
LOC101926940	1352	2,10E-04	uncharacterized LOC101926940	Other	other
LOC101927293	-1163	2,59E-04	uncharacterized LOC101927293	Other	other
LOC149351	-1053	5,98E-04	uncharacterized LOC149351	Other	other
LOC401127	1002	4,85E-04	WD repeat domain 5 pseudogene	Other	other
LOC440434	-1111	1,01E-03	aminopeptidase puromycin sensitive pseudogene	Other	other
LOC440461	1263	6,19E-04	Rho GTPase activating protein 27 pseudogene	Other	other
LOC595101	1808	1,09E-04	smg-1 homolog, phosphatidylinositol 3-kinase-related kinase (C. elegans) pseudogene	Other	other
LOC643387	1332	1,87E-04	TAR DNA binding protein pseudogene	Other	other
LOC646278	-1371	1,64E-04	programmed cell death 6 interacting protein pseudogene	Other	other
LOC646719	-1187	3,87E-04	uncharacterized LOC646719	Other	other
LOC728093	-1007	4,52E-04	putative POM121-like protein 1-like	Other	other
LOC728392	-1185	2,55E-04	uncharacterized LOC728392	Other	other
LOC730102	-1752	2,10E-04	quinone oxidoreductase-like protein 2 pseudogene	Other	other
LOX	4218	5,13E-05	lysyl oxidase	Extracellular Space	enzyme
LPAR1	1211	3,04E-04	lysophosphatidic acid receptor 1	Plasma Membrane	G-protein coupled receptor
LPHN3	-2231	1,01E-03	latrophilin 3	Plasma Membrane	G-protein coupled receptor
LPIN1	-1428	2,27E-04	lipin 1	Nucleus	phosphatase
LPP	2125	1,04E-04	LIM domain containing preferred translocation partner in lipoma	Nucleus	other
LPPR4	-2771	1,07E-04	lipid phosphate phosphatase-related protein type 4	Plasma Membrane	phosphatase
LRBA	-1370	1,66E-04	LPS-responsive vesicle trafficking, beach and anchor containing	Cytoplasm	other
LRP1	-1006	3,89E-04	low density lipoprotein receptor-related protein 1	Plasma Membrane	transmembrane receptor
LRP10	-1081	3,57E-04	low density lipoprotein receptor-related protein 10	Plasma Membrane	transmembrane receptor
LRP4	-1401	3,96E-04	low density lipoprotein receptor-related protein 4	Extracellular Space	other
LRPAP1	1075	7,93E-04	low density lipoprotein receptor-related protein associated protein 1	Plasma Membrane	transmembrane receptor
LRRC17	-1087	4,54E-04	leucine rich repeat containing 17	Extracellular Space	other
LRRC47	1732	1,51E-04	leucine rich repeat containing 47	Other	other
LRRC57	1119	2,98E-04	leucine rich repeat containing 57	Other	other
LRRC58	1205	3,53E-04	leucine rich repeat containing 58	Other	other
LRRCC1	1852	1,22E-04	leucine rich repeat and coiled-coil centrosomal protein 1	Nucleus	transporter
LRRN3	-4337	5,13E-05	leucine rich repeat neuronal 3	Extracellular Space	other
LSG1	1253	1,98E-04	large 60S subunit nuclear export GTPase 1	Cytoplasm	enzyme
LSM11	1153	2,65E-04	LSM11, U7 small nuclear RNA associated	Nucleus	other
LSS	-2045	3,53E-04	lanosterol synthase (2,3-oxidosqualene-lanosterol cyclase)	Cytoplasm	enzyme
LTBP4	-1017	8,89E-03	latent transforming growth factor beta binding protein 4	Extracellular Space	growth factor
LUC7L3	-2002	9,31E-05	LUC7-like 3 (S. cerevisiae)	Nucleus	other
LY6K	2399	8,95E-05	lymphocyte antigen 6 complex, locus K	Nucleus	other
LYAR	1069	1,37E-03	Ly1 antibody reactive	Plasma Membrane	other
LYL1	-1066	3,02E-04	lymphoblastic leukemia derived sequence 1	Nucleus	transcription regulator
LYPD1	2678	1,89E-04	LY6/PLAUR domain containing 1	Plasma Membrane	G-protein coupled receptor
LYRM7	1040	3,72E-04	LYR motif containing 7	Cytoplasm	other
LYRM9	-1126	2,93E-04	LYR motif containing 9	Other	other
MAATS1	-1669	1,22E-04	MYCBP-associated, testis expressed 1	Cytoplasm	other
MACF1	1285	2,12E-04	microtubule-actin crosslinking factor 1	Cytoplasm	enzyme
MAGED1	-1136	2,73E-04	melanoma antigen family D, 1	Plasma Membrane	transcription regulator
MAGI2	-1648	1,69E-04	membrane associated guanylate kinase, WW and PDZ domain containing 2	Plasma Membrane	kinase
MAGI2-AS3	-2345	1,69E-04	MAGI2 antisense RNA 3	Other	other
MAGOHB	1227	2,43E-04	mago-nashi homolog B (Drosophila)	Nucleus	other
MAGT1	1429	1,48E-04	magnesium transporter 1	Plasma Membrane	enzyme
MALAT1	3017	7,52E-05	metastasis associated lung adenocarcinoma transcript 1 (non-protein coding)	Nucleus	other
MAN1A1	2264	2,77E-04	mannosidase, alpha, class 1A, member 1	Cytoplasm	enzyme
MAN1B1	1048	5,69E-04	mannosidase, alpha, class 1B, member 1	Cytoplasm	enzyme
MAN1C1	-1187	2,25E-04	mannosidase, alpha, class 1C, member 1	Cytoplasm	enzyme
MANSC1	1004	2,94E-04	MANSC domain containing 1	Other	other
MAP1A	-1757	2,89E-04	microtubule-associated protein 1A	Cytoplasm	other	estramustine
MAP2	-1077	4,32E-04	microtubule-associated protein 2	Plasma Membrane	other	estramustine
MAP2K6	-2801	8,76E-05	mitogen-activated protein kinase kinase 6	Cytoplasm	kinase
MAP3K3	-1220	5,02E-04	mitogen-activated protein kinase kinase kinase 3	Cytoplasm	kinase
MAP3K5	1451	1,89E-04	mitogen-activated protein kinase kinase kinase 5	Cytoplasm	kinase
MAP3K8	-1836	2,00E-04	mitogen-activated protein kinase kinase kinase 8	Cytoplasm	kinase
MAP6D1	1282	2,38E-04	MAP6 domain containing 1	Cytoplasm	other
MAPK8	2011	9,31E-05	mitogen-activated protein kinase 8	Cytoplasm	kinase	aplidine
MAPRE2	-1065	7,53E-04	microtubule-associated protein, RP/EB family, member 2	Cytoplasm	other
MAPT	-1779	4,25E-04	microtubule-associated protein tau	Plasma Membrane	kinase
MAPT-AS1	1255	5,16E-03	MAPT antisense RNA 1	Other	other
MARCH2	-1037	3,01E-04	membrane-associated ring finger (C3HC4) 2, E3 ubiquitin protein ligase	Cytoplasm	enzyme
MARS2	1265	2,73E-04	methionyl-tRNA synthetase 2, mitochondrial	Cytoplasm	enzyme
MAST1	-1171	2,42E-04	microtubule associated serine/threonine kinase 1	Cytoplasm	kinase
MB21D1	1994	2,82E-04	Mab-21 domain containing 1	Cytoplasm	other
MB21D2	1416	1,63E-04	Mab-21 domain containing 2	Other	other
MBD1	1006	3,08E-04	methyl-CpG binding domain protein 1	Nucleus	transcription regulator
MBNL1	1933	1,36E-04	muscleblind-like splicing regulator 1	Nucleus	other
MBNL2	1005	3,95E-04	muscleblind-like splicing regulator 2	Other	other
MBOAT2	-1167	1,40E-03	membrane bound O-acyltransferase domain containing 2	Cytoplasm	enzyme
MBP	1432	1,84E-04	myelin basic protein	Extracellular Space	other
MBTD1	-1338	1,74E-04	mbt domain containing 1	Other	other
MC1R	-1082	2,58E-04	melanocortin 1 receptor (alpha melanocyte stimulating hormone receptor)	Plasma Membrane	G-protein coupled receptor
MCL1	1406	1,63E-04	myeloid cell leukemia sequence 1 (BCL2-related)	Cytoplasm	transporter
MCOLN1	1086	1,70E-03	mucolipin 1	Cytoplasm	ion channel
MDFIC	2023	1,13E-04	MyoD family inhibitor domain containing	Nucleus	other
MDK	-1260	1,97E-04	midkine (neurite growth-promoting factor 2)	Extracellular Space	growth factor
MDM1	-1142	8,61E-04	Mdm1 nuclear protein homolog (mouse)	Other	other
MECOM	2105	1,13E-04	MDS1 and EVI1 complex locus	Nucleus	transcription regulator
MED12L	-1255	1,90E-04	mediator complex subunit 12-like	Extracellular Space	other
MED13L	1101	2,55E-04	mediator complex subunit 13-like	Nucleus	other
MEGF8	-1015	1,46E-03	multiple EGF-like-domains 8	Extracellular Space	other
MEIOB	-1155	5,13E-04	meiosis specific with OB domains	Cytoplasm	other
METTL12	1251	8,11E-04	methyltransferase like 12	Other	other
METTL2B	1212	2,70E-04	methyltransferase like 2B	Other	enzyme
METTL7A	-2541	7,52E-05	methyltransferase like 7A	Other	other
METTL7B	-1097	5,15E-04	methyltransferase like 7B	Other	enzyme
METTL9	-1190	2,55E-04	methyltransferase like 9	Other	other
MFSD11	-1601	1,59E-04	major facilitator superfamily domain containing 11	Other	other
MGAT3	-1214	5,15E-04	mannosyl (beta-1,4-)-glycoprotein beta-1,4-N-acetylglucosaminyltransferase	Cytoplasm	enzyme
MGAT5B	-1319	2,43E-04	mannosyl (alpha-1,6-)-glycoprotein beta-1,6-N-acetyl-glucosaminyltransferase, isozyme B	Other	other
MGLL	4349	5,13E-05	monoglyceride lipase	Plasma Membrane	enzyme
MGST1	1224	7,10E-04	microsomal glutathione S-transferase 1	Cytoplasm	enzyme
MGST2	-1073	2,63E-04	microsomal glutathione S-transferase 2	Cytoplasm	enzyme
MIAT	-1220	2,53E-04	myocardial infarction associated transcript (non-protein coding)	Other	other
MICAL1	-1027	3,86E-04	microtubule associated monooxygenase, calponin and LIM domain containing 1	Cytoplasm	enzyme
MICAL2	2057	1,04E-04	microtubule associated monooxygenase, calponin and LIM domain containing 2	Cytoplasm	enzyme
MIER1	-1036	2,77E-04	mesoderm induction early response 1, transcriptional regulator	Nucleus	other
MINA	1472	8,28E-04	MYC induced nuclear antigen	Nucleus	other
mir-1245	-1804	1,22E-04	microRNA 1245a	Cytoplasm	microRNA
MIR100HG	1302	2,11E-04	mir-100-let-7a-2 cluster host gene (non-protein coding)	Other	other
MIR137HG	-1731	1,29E-04	MIR137 host gene (non-protein coding)	Other	other
MIR155HG	1109	2,55E-04	MIR155 host gene (non-protein coding)	Other	other
MIR17HG	1625	1,23E-04	miR-17-92 cluster host gene (non-protein coding)	Other	other
MIR31HG	1800	2,25E-04	MIR31 host gene (non-protein coding)	Other	other
MITF	1286	1,90E-04	microphthalmia-associated transcription factor	Nucleus	transcription regulator
MKL2	-1217	2,14E-04	MKL/myocardin-like 2	Nucleus	transcription regulator
MKNK2	-1329	3,98E-04	MAP kinase interacting serine/threonine kinase 2	Cytoplasm	kinase
MLLT11	-1755	1,22E-04	myeloid/lymphoid or mixed-lineage leukemia (trithorax homolog, Drosophila); translocated to, 11	Cytoplasm	other
MLPH	1499	7,28E-04	melanophilin	Cytoplasm	other
MMP11	-1087	2,87E-04	matrix metallopeptidase 11 (stromelysin 3)	Extracellular Space	peptidase	marimastat
MMP15	-1650	3,05E-04	matrix metallopeptidase 15 (membrane-inserted)	Extracellular Space	peptidase	marimastat
MMP16	1029	9,80E-04	matrix metallopeptidase 16 (membrane-inserted)	Extracellular Space	peptidase	marimastat
MN1	1110	3,97E-04	meningioma (disrupted in balanced translocation) 1	Nucleus	other
MOAP1	1024	5,78E-04	modulator of apoptosis 1	Cytoplasm	other
MOB1A	-1097	8,67E-04	MOB kinase activator 1A	Plasma Membrane	other
MOB1B	-1049	3,30E-03	MOB kinase activator 1B	Cytoplasm	other
MOCS3	1192	2,28E-04	molybdenum cofactor synthesis 3	Cytoplasm	enzyme
MORN4	-1180	4,25E-04	MORN repeat containing 4	Other	other
MOV10	-1395	1,76E-04	Mov10, Moloney leukemia virus 10, homolog (mouse)	Nucleus	enzyme
MPP1	-1307	4,51E-04	membrane protein, palmitoylated 1, 55kDa	Plasma Membrane	kinase
MPP2	-1312	6,49E-04	membrane protein, palmitoylated 2 (MAGUK p55 subfamily member 2)	Plasma Membrane	kinase
MPP4	1336	1,80E-04	membrane protein, palmitoylated 4 (MAGUK p55 subfamily member 4)	Cytoplasm	kinase
MPZL3	-1064	2,73E-04	myelin protein zero-like 3	Other	other
MRGPRF	1124	4,59E-04	MAS-related GPR, member F	Plasma Membrane	G-protein coupled receptor
MRPL3	1176	8,76E-04	mitochondrial ribosomal protein L3	Cytoplasm	other
MRPL49	1228	2,08E-04	mitochondrial ribosomal protein L49	Cytoplasm	enzyme
MRTO4	1902	1,21E-04	mRNA turnover 4 homolog (S. cerevisiae)	Cytoplasm	other
MSMO1	-1302	8,63E-04	methylsterol monooxygenase 1	Cytoplasm	enzyme
MSRA	1070	2,58E-04	methionine sulfoxide reductase A	Cytoplasm	enzyme
MSX2	-1040	3,10E-04	msh homeobox 2	Nucleus	transcription regulator
MT-CO1	3103	1,33E-03	cytochrome c oxidase subunit I	Cytoplasm	enzyme
MT-ND6	1902	3,57E-04	NADH dehydrogenase, subunit 6 (complex I)	Cytoplasm	enzyme
MT1M	-1035	3,56E-04	metallothionein 1M	Other	other
MTDH	-1144	2,66E-04	metadherin	Cytoplasm	transcription regulator
MTG2	1065	6,60E-04	mitochondrial ribosome-associated GTPase 2	Cytoplasm	enzyme
MTHFD1L	1373	1,88E-04	methylenetetrahydrofolate dehydrogenase (NADP+ dependent) 1-like	Cytoplasm	enzyme
MTHFR	-1084	3,27E-04	methylenetetrahydrofolate reductase (NAD(P)H)	Cytoplasm	enzyme
MTL5	-1095	2,96E-04	metallothionein-like 5, testis-specific (tesmin)	Cytoplasm	other
MTMR1	1095	1,42E-03	myotubularin related protein 1	Cytoplasm	phosphatase
MTMR11	-1527	1,69E-04	myotubularin related protein 11	Other	other
MTMR4	-1505	2,32E-04	myotubularin related protein 4	Cytoplasm	phosphatase
MTMR9LP	-1726	1,31E-04	myotubularin related protein 9-like, pseudogene	Other	other
MXRA5	1955	1,45E-04	matrix-remodelling associated 5	Extracellular Space	other
MXRA7	-1609	1,78E-04	matrix-remodelling associated 7	Other	other
MYB	-1028	8,15E-04	v-myb avian myeloblastosis viral oncogene homolog	Nucleus	transcription regulator
MYBL1	2407	8,76E-05	v-myb avian myeloblastosis viral oncogene homolog-like 1	Nucleus	transcription regulator
MYCBPAP	-1610	1,87E-04	MYCBP associated protein	Nucleus	other
MYH15	-1068	9,79E-04	myosin, heavy chain 15	Extracellular Space	other
MYH9	1594	1,59E-04	myosin, heavy chain 9, non-muscle	Cytoplasm	transporter
MYO10	1236	3,53E-04	myosin X	Cytoplasm	other
MYO18A	-1108	2,64E-04	myosin XVIIIA	Cytoplasm	other
MYO1B	2661	8,95E-05	myosin IB	Cytoplasm	other
MYO1E	1224	3,39E-04	myosin IE	Cytoplasm	enzyme
MYO5C	-1051	3,25E-04	myosin VC	Other	other
MYOF	1817	1,14E-04	myoferlin	Nucleus	other
MYT1	-1309	2,55E-04	myelin transcription factor 1	Nucleus	transcription regulator
NAB1	-2026	9,38E-05	NGFI-A binding protein 1 (EGR1 binding protein 1)	Nucleus	transcription regulator
NABP1	2645	1,31E-04	nucleic acid binding protein 1	Nucleus	other
NACAD	-1706	1,27E-04	NAC alpha domain containing	Other	other
NADSYN1	-1223	2,20E-04	NAD synthetase 1	Cytoplasm	enzyme
NAGPA	1012	5,02E-04	N-acetylglucosamine-1-phosphodiester alpha-N-acetylglucosaminidase	Cytoplasm	enzyme
NANOS1	-1984	1,19E-04	nanos homolog 1 (Drosophila)	Cytoplasm	translation regulator
NAP1L2	-1303	3,10E-04	nucleosome assembly protein 1-like 2	Nucleus	other
NARF	-1102	2,82E-04	nuclear prelamin A recognition factor	Nucleus	enzyme
NAT8L	1146	2,78E-04	N-acetyltransferase 8-like (GCN5-related, putative)	Cytoplasm	enzyme
NBPF10 (includes others)	1128	2,94E-04	neuroblastoma breakpoint family, member 15	Other	other
NBPF20/NBPF8	1179	2,28E-04	neuroblastoma breakpoint family, member 20	Other	other
NCAM2	-1914	1,87E-04	neural cell adhesion molecule 2	Plasma Membrane	other
NCEH1	1143	2,36E-04	neutral cholesterol ester hydrolase 1	Plasma Membrane	enzyme
NCL	1312	2,35E-04	nucleolin	Nucleus	other
NCLN	1077	2,89E-04	nicalin	Cytoplasm	peptidase
NCOA2	-1454	1,51E-04	nuclear receptor coactivator 2	Nucleus	transcription regulator
NDFIP2	1279	3,50E-04	Nedd4 family interacting protein 2	Cytoplasm	other
NDP	1703	1,22E-04	Norrie disease (pseudoglioma)	Extracellular Space	growth factor
NDRG1	1767	1,20E-04	N-myc downstream regulated 1	Nucleus	kinase
NDRG4	-1378	1,52E-03	NDRG family member 4	Other	other
NDST1	1317	2,14E-04	N-deacetylase/N-sulfotransferase (heparan glucosaminyl) 1	Cytoplasm	enzyme
NEAT1	-1087	3,82E-04	nuclear paraspeckle assembly transcript 1 (non-protein coding)	Other	other
NEBL	-2828	2,70E-04	nebulette	Plasma Membrane	other
NECAB3	-1076	1,55E-03	N-terminal EF-hand calcium binding protein 3	Cytoplasm	other
NECAP1	1088	3,01E-04	NECAP endocytosis associated 1	Plasma Membrane	other
NEDD4L	1025	3,75E-04	neural precursor cell expressed, developmentally down-regulated 4-like, E3 ubiquitin protein ligase	Cytoplasm	enzyme
NEFL	-1154	2,58E-04	neurofilament, light polypeptide	Cytoplasm	other
NEIL2	1236	8,79E-04	nei endonuclease VIII-like 2 (E. coli)	Nucleus	enzyme
NEK1	-1051	1,54E-03	NIMA-related kinase 1	Nucleus	kinase
NEK6	1192	4,59E-04	NIMA-related kinase 6	Nucleus	kinase
NEK7	2451	7,89E-05	NIMA-related kinase 7	Nucleus	kinase
NETO2	1185	3,70E-04	neuropilin (NRP) and tolloid (TLL)-like 2	Other	other
NEURL1B	-1246	7,10E-04	neuralized E3 ubiquitin protein ligase 1B	Other	other
NEUROG3	1067	8,40E-04	neurogenin 3	Nucleus	transcription regulator
NF2	1743	1,13E-04	neurofibromin 2 (merlin)	Plasma Membrane	other
NFE2L1	1589	3,53E-04	nuclear factor, erythroid 2-like 1	Nucleus	transcription regulator
NFE2L3	1330	4,76E-04	nuclear factor, erythroid 2-like 3	Nucleus	transcription regulator
NFIA	-1180	2,19E-04	nuclear factor I/A	Nucleus	transcription regulator
NFIB	2604	9,31E-05	nuclear factor I/B	Nucleus	transcription regulator
NFIX	1305	2,45E-03	nuclear factor I/X (CCAAT-binding transcription factor)	Nucleus	transcription regulator
NFKBIB	1456	2,98E-04	nuclear factor of kappa light polypeptide gene enhancer in B-cells inhibitor, beta	Nucleus	transcription regulator
NFX1	1020	3,13E-04	nuclear transcription factor, X-box binding 1	Nucleus	transcription regulator
NGF	-1151	4,62E-04	nerve growth factor (beta polypeptide)	Extracellular Space	growth factor
NHLRC3	-1627	2,16E-04	NHL repeat containing 3	Other	other
NHS	1112	6,76E-04	Nance-Horan syndrome (congenital cataracts and dental anomalies)	Nucleus	other
NID1	-2283	1,22E-04	nidogen 1	Extracellular Space	other
NID2	-1048	8,22E-03	nidogen 2 (osteonidogen)	Extracellular Space	other
NINL	-1309	3,52E-04	ninein-like	Cytoplasm	other
NIP7	1538	1,38E-04	NIP7, nucleolar pre-rRNA processing protein	Nucleus	other
NIPAL3	1539	1,91E-04	NIPA-like domain containing 3	Other	other
NIPSNAP1	-1254	3,00E-04	nipsnap homolog 1 (C. elegans)	Cytoplasm	enzyme
NLE1	1271	5,62E-04	notchless homolog 1 (Drosophila)	Nucleus	enzyme
NLGN2	-1325	7,33E-04	neuroligin 2	Plasma Membrane	enzyme
NME6	1020	5,87E-04	NME/NM23 nucleoside diphosphate kinase 6	Cytoplasm	kinase
NMU	-1687	1,35E-04	neuromedin U	Extracellular Space	other
NNMT	2145	1,04E-04	nicotinamide N-methyltransferase	Cytoplasm	enzyme	atorvastatin/niacin, nicotinic acid/pioglitazone, nicotinic acid, lovastatin/niacin
NOB1	1300	1,87E-04	NIN1/RPN12 binding protein 1 homolog (S. cerevisiae)	Nucleus	other
NOC2L	1710	1,16E-04	nucleolar complex associated 2 homolog (S. cerevisiae)	Nucleus	transcription regulator
NOL10	1493	3,05E-04	nucleolar protein 10	Nucleus	other
NOL12	1147	1,15E-03	nucleolar protein 12	Nucleus	other
NOL9	1230	2,29E-04	nucleolar protein 9	Nucleus	other
NOLC1	1152	2,48E-04	nucleolar and coiled-body phosphoprotein 1	Nucleus	transcription regulator
NOP14	2123	9,31E-05	NOP14 nucleolar protein	Nucleus	other
NOP16	1607	1,34E-04	NOP16 nucleolar protein	Nucleus	other
NOP2	1205	3,44E-04	NOP2 nucleolar protein	Nucleus	other
NOP56	1321	1,96E-04	NOP56 ribonucleoprotein	Nucleus	other
NOVA1	-1690	2,96E-04	neuro-oncological ventral antigen 1	Nucleus	other
NPAS1	-1136	5,24E-04	neuronal PAS domain protein 1	Nucleus	transcription regulator
NPEPPS	-1097	2,50E-04	aminopeptidase puromycin sensitive	Cytoplasm	peptidase
NPLOC4	-1462	3,94E-04	nuclear protein localization 4 homolog (S. cerevisiae)	Nucleus	other
NPTX1	3594	1,34E-04	neuronal pentraxin I	Extracellular Space	other
NR1D2	1870	1,16E-04	nuclear receptor subfamily 1, group D, member 2	Nucleus	ligand-dependent nuclear receptor
NR2F1	-4142	1,04E-04	nuclear receptor subfamily 2, group F, member 1	Nucleus	ligand-dependent nuclear receptor
NR2F1-AS1	-2078	1,80E-04	NR2F1 antisense RNA 1	Other	other
NR4A1	-2961	7,68E-05	nuclear receptor subfamily 4, group A, member 1	Nucleus	ligand-dependent nuclear receptor
NR4A2	-2487	8,76E-05	nuclear receptor subfamily 4, group A, member 2	Nucleus	ligand-dependent nuclear receptor
NR4A3	-3317	8,76E-05	nuclear receptor subfamily 4, group A, member 3	Nucleus	ligand-dependent nuclear receptor
NRBP2	-1445	1,55E-04	nuclear receptor binding protein 2	Cytoplasm	kinase
NRG1	1817	1,52E-04	neuregulin 1	Other	growth factor
NRG2	-1141	4,90E-03	neuregulin 2	Extracellular Space	growth factor
NRP1	1475	1,51E-04	neuropilin 1	Plasma Membrane	transmembrane receptor
NSF	1502	1,68E-04	N-ethylmaleimide-sensitive factor	Cytoplasm	transporter
NSUN5P2	1090	1,27E-03	NOP2/Sun domain family, member 5 pseudogene 2	Other	other
NT5E	2739	7,52E-05	5'-nucleotidase, ecto (CD73)	Plasma Membrane	phosphatase
NTF4	-1209	2,50E-04	neurotrophin 4	Extracellular Space	growth factor
NTN4	1179	1,07E-03	netrin 4	Extracellular Space	other
NTN5	-1449	1,45E-04	netrin 5	Other	other
NTNG2	-1113	7,54E-04	netrin G2	Plasma Membrane	other
NUCB2	-1326	1,87E-04	nucleobindin 2	Nucleus	other
NUDT15	1640	1,27E-04	nudix (nucleoside diphosphate linked moiety X)-type motif 15	Cytoplasm	phosphatase
NUDT19	1612	1,76E-04	nudix (nucleoside diphosphate linked moiety X)-type motif 19	Cytoplasm	other
NUDT4	1307	2,12E-04	nudix (nucleoside diphosphate linked moiety X)-type motif 4	Cytoplasm	phosphatase
NUP43	1455	2,28E-04	nucleoporin 43kDa	Nucleus	transporter
NUP93	1835	1,35E-04	nucleoporin 93kDa	Nucleus	other
NUPR1	1471	1,56E-03	nuclear protein, transcriptional regulator, 1	Nucleus	transcription regulator
NUS1	1256	2,28E-04	nuclear undecaprenyl pyrophosphate synthase 1 homolog (S. cerevisiae)	Cytoplasm	other
NUTF2	1041	2,82E-04	nuclear transport factor 2	Nucleus	transporter
NXN	1308	1,78E-04	nucleoredoxin	Nucleus	enzyme
NYNRIN	-1415	1,93E-04	NYN domain and retroviral integrase containing	Other	other
OAS1	-1296	1,93E-04	2'-5'-oligoadenylate synthetase 1, 40/46kDa	Cytoplasm	enzyme
OAS3	-1702	1,58E-04	2'-5'-oligoadenylate synthetase 3, 100kDa	Cytoplasm	enzyme
OASL	1210	2,40E-04	2'-5'-oligoadenylate synthetase-like	Cytoplasm	enzyme
OBSCN	-1330	3,58E-04	obscurin, cytoskeletal calmodulin and titin-interacting RhoGEF	Cytoplasm	kinase
OBSL1	-1253	2,11E-04	obscurin-like 1	Plasma Membrane	other
OCEL1	-1208	2,32E-04	occludin/ELL domain containing 1	Other	other
OLFML2A	-2313	2,42E-04	olfactomedin-like 2A	Extracellular Space	other
OPA3	1022	5,63E-04	optic atrophy 3 (autosomal recessive, with chorea and spastic paraplegia)	Cytoplasm	other
OR2W3	1206	4,30E-03	olfactory receptor, family 2, subfamily W, member 3	Plasma Membrane	G-protein coupled receptor
ORAI3	-1174	5,74E-03	ORAI calcium release-activated calcium modulator 3	Other	other
ORAOV1	1213	6,19E-04	oral cancer overexpressed 1	Other	other
OSMR	1197	2,22E-04	oncostatin M receptor	Plasma Membrane	transmembrane receptor
OSR2	-1563	1,77E-04	odd-skipped related transciption factor 2	Nucleus	transcription regulator
OTUD4	1027	2,78E-04	OTU domain containing 4	Other	peptidase
OTUD6B	1443	2,28E-04	OTU domain containing 6B	Other	other
OXSR1	1531	1,62E-04	oxidative stress responsive 1	Nucleus	kinase
OXTR	2412	3,39E-04	oxytocin receptor	Plasma Membrane	G-protein coupled receptor	TT-235, OXT
P4HB	-1135	5,68E-04	prolyl 4-hydroxylase, beta polypeptide	Cytoplasm	enzyme
PAIP2B	-1290	4,78E-04	poly(A) binding protein interacting protein 2B	Other	translation regulator
PAK1IP1	1388	4,68E-04	PAK1 interacting protein 1	Nucleus	other
PALLD	-1288	2,99E-04	palladin, cytoskeletal associated protein	Plasma Membrane	other
PAMR1	1281	5,28E-04	peptidase domain containing associated with muscle regeneration 1	Extracellular Space	peptidase
PAN2	-1367	6,21E-04	PAN2 poly(A) specific ribonuclease subunit homolog (S. cerevisiae)	Cytoplasm	peptidase
PANX1	1030	9,39E-04	pannexin 1	Plasma Membrane	transporter
PAPLN	-1540	2,22E-04	papilin, proteoglycan-like sulfated glycoprotein	Extracellular Space	other
PAPOLA	1033	4,50E-04	poly(A) polymerase alpha	Nucleus	enzyme
PAPSS2	-1121	4,41E-04	3'-phosphoadenosine 5'-phosphosulfate synthase 2	Cytoplasm	enzyme
PAQR3	1289	1,87E-04	progestin and adipoQ receptor family member III	Cytoplasm	other
PAQR5	1854	1,77E-04	progestin and adipoQ receptor family member V	Other	other
PAQR7	1112	2,74E-04	progestin and adipoQ receptor family member VII	Plasma Membrane	other
PARD6B	-1211	6,77E-04	par-6 family cell polarity regulator beta	Plasma Membrane	other
PARN	1005	9,34E-04	poly(A)-specific ribonuclease	Nucleus	enzyme
PAWR	1769	2,12E-04	PRKC, apoptosis, WT1, regulator	Nucleus	transcription regulator
PBX2	-1563	2,27E-04	pre-B-cell leukemia homeobox 2	Nucleus	transcription regulator
PBXIP1	-1472	7,40E-04	pre-B-cell leukemia homeobox interacting protein 1	Nucleus	transcription regulator
PCDH10	-1584	5,50E-04	protocadherin 10	Plasma Membrane	other
PCDH18	2828	8,76E-05	protocadherin 18	Extracellular Space	other
PCDH7	-1430	6,96E-04	protocadherin 7	Plasma Membrane	other
PCDH9	-1674	2,32E-04	protocadherin 9	Plasma Membrane	other
PCK2	-1215	6,49E-04	phosphoenolpyruvate carboxykinase 2 (mitochondrial)	Cytoplasm	kinase
PCMTD2	-1179	3,86E-04	protein-L-isoaspartate (D-aspartate) O-methyltransferase domain containing 2	Cytoplasm	enzyme
PCTP	-1722	2,78E-04	phosphatidylcholine transfer protein	Cytoplasm	transporter
PCYOX1	-1543	1,36E-04	prenylcysteine oxidase 1	Cytoplasm	enzyme
PDAP1	1656	1,42E-04	PDGFA associated protein 1	Cytoplasm	other
PDCD1LG2	2287	9,31E-05	programmed cell death 1 ligand 2	Plasma Membrane	enzyme
PDCD2L	1015	8,16E-04	programmed cell death 2-like	Other	other
PDCD4	-1722	1,99E-04	programmed cell death 4 (neoplastic transformation inhibitor)	Nucleus	other
PDE12	2036	1,33E-04	phosphodiesterase 12	Cytoplasm	other
PDE4A	-1439	2,02E-04	phosphodiesterase 4A, cAMP-specific	Cytoplasm	enzyme	enprofylline, dyphylline, caffeine/ergotamine, arofylline, tetomilast, L 869298, ibudilast, aspirin/dipyridamole/telmisartan, drotaverin, anagrelide, cilomilast, milrinone, dipyridamole, L-826,141, aspirin/dipyridamole, amrinone, ketotifen, roflumilast, theophylline, pentoxifylline, caffeine
PDE4D	-1596	2,81E-04	phosphodiesterase 4D, cAMP-specific	Cytoplasm	enzyme	dyphylline, nitroglycerin, caffeine/ergotamine, arofylline, tetomilast, L 869298, aminophylline, anagrelide, cilomilast, milrinone, dipyridamole, L-826,141, ketotifen, roflumilast, tolbutamide, theophylline, pentoxifylline, caffeine
PDE4DIP	1704	2,16E-04	phosphodiesterase 4D interacting protein	Cytoplasm	enzyme
PDGFRB	-1762	1,13E-04	platelet-derived growth factor receptor, beta polypeptide	Plasma Membrane	kinase	nilotinib, dasatinib, sunitinib, pazopanib, axitinib, tivozanib, tandutinib, regorafenib, bortezomib/sorafenib, lapatinib/pazopanib, dexamethasone/lenalidomide/sorafenib, bevacizumab/sorafenib, imatinib/sirolimus, imatinib, sorafenib, becaplermin
PDK2	-1301	6,69E-03	pyruvate dehydrogenase kinase, isozyme 2	Cytoplasm	kinase
PDLIM2	1178	4,85E-04	PDZ and LIM domain 2 (mystique)	Cytoplasm	other
PDLIM5	1624	1,59E-04	PDZ and LIM domain 5	Cytoplasm	other
PDLIM7	1391	6,72E-04	PDZ and LIM domain 7 (enigma)	Cytoplasm	other
PDSS1	1161	2,33E-04	prenyl (decaprenyl) diphosphate synthase, subunit 1	Cytoplasm	enzyme
PEA15	1158	2,64E-04	phosphoprotein enriched in astrocytes 15	Cytoplasm	transporter
PEAK1	-1050	1,30E-03	pseudopodium-enriched atypical kinase 1	Plasma Membrane	kinase
PEG10	-1294	2,28E-04	paternally expressed 10	Nucleus	other
PER1	-1934	1,28E-04	period circadian clock 1	Nucleus	other
PES1	1906	2,54E-04	pescadillo ribosomal biogenesis factor 1	Nucleus	other
PEX10	1346	3,69E-04	peroxisomal biogenesis factor 10	Cytoplasm	other
PFKFB3	1703	9,05E-04	6-phosphofructo-2-kinase/fructose-2,6-biphosphatase 3	Cytoplasm	kinase
PGAM5	1529	1,51E-04	phosphoglycerate mutase family member 5	Cytoplasm	enzyme
PGAP1	-1039	5,37E-04	post-GPI attachment to proteins 1	Cytoplasm	enzyme
PGM3	-1041	7,96E-04	phosphoglucomutase 3	Cytoplasm	enzyme
PGPEP1	-1170	6,11E-04	pyroglutamyl-peptidase I	Cytoplasm	peptidase
PHACTR2	-1261	7,74E-04	phosphatase and actin regulator 2	Other	other
PHC2	1504	1,51E-04	polyhomeotic homolog 2 (Drosophila)	Nucleus	other
PHF10	-1085	6,09E-04	PHD finger protein 10	Nucleus	other
PHF21A	-1325	1,51E-03	PHD finger protein 21A	Nucleus	other
PHF6	1010	4,96E-03	PHD finger protein 6	Nucleus	other
PHIP	-1168	1,58E-03	pleckstrin homology domain interacting protein	Nucleus	other
PHLDA1	1105	4,68E-04	pleckstrin homology-like domain, family A, member 1	Cytoplasm	other
PHLDA2	1151	2,42E-04	pleckstrin homology-like domain, family A, member 2	Cytoplasm	other
PHLDB2	1169	4,62E-04	pleckstrin homology-like domain, family B, member 2	Cytoplasm	other
PHTF1	-1323	1,99E-04	putative homeodomain transcription factor 1	Nucleus	transcription regulator
PHTF2	-1065	5,44E-04	putative homeodomain transcription factor 2	Cytoplasm	other
PIANP	-1193	1,69E-03	PILR alpha associated neural protein	Other	other
PID1	1576	1,33E-04	phosphotyrosine interaction domain containing 1	Cytoplasm	other
PIF1	-1002	9,22E-04	PIF1 5'-to-3' DNA helicase	Nucleus	enzyme
PIGK	-1138	3,10E-04	phosphatidylinositol glycan anchor biosynthesis, class K	Cytoplasm	peptidase
PIGV	-1038	3,01E-04	phosphatidylinositol glycan anchor biosynthesis, class V	Cytoplasm	enzyme
PIGW	1657	1,22E-04	phosphatidylinositol glycan anchor biosynthesis, class W	Cytoplasm	enzyme
PIK3CD	-1178	1,22E-03	phosphatidylinositol-4,5-bisphosphate 3-kinase, catalytic subunit delta	Cytoplasm	kinase	SF 1126, PX-866, dactolisib, 2-(1H-indazol-4-yl)-6-(4-methanesulfonylpiperazin-1-ylmethyl)-4-morpholin-4-ylthieno(3,2-d)pyrimidine, buparlisib, XL147, idelalisib
PIK3IP1	-1573	1,80E-04	phosphoinositide-3-kinase interacting protein 1	Other	other
PIKFYVE	-1132	2,67E-04	phosphoinositide kinase, FYVE finger containing	Cytoplasm	kinase
PINK1	-1140	1,11E-03	PTEN induced putative kinase 1	Cytoplasm	kinase
PINX1	1187	2,22E-04	PIN2/TERF1 interacting, telomerase inhibitor 1	Nucleus	other
PIP5K1A	1471	1,99E-04	phosphatidylinositol-4-phosphate 5-kinase, type I, alpha	Cytoplasm	kinase
PIR	-1175	2,28E-04	pirin (iron-binding nuclear protein)	Nucleus	transcription regulator
PITPNB	1341	1,84E-04	phosphatidylinositol transfer protein, beta	Cytoplasm	transporter
PITPNC1	-1788	2,30E-04	phosphatidylinositol transfer protein, cytoplasmic 1	Cytoplasm	transporter
PJA2	-1329	2,26E-04	praja ring finger 2, E3 ubiquitin protein ligase	Cytoplasm	enzyme
PKP2	-1220	2,47E-04	plakophilin 2	Plasma Membrane	other
PLAC1	-1866	2,66E-04	placenta-specific 1	Plasma Membrane	other
PLAUR	1432	2,27E-04	plasminogen activator, urokinase receptor	Plasma Membrane	transmembrane receptor
PLCB4	-1817	2,55E-04	phospholipase C, beta 4	Cytoplasm	enzyme
PLCD4	-2077	9,66E-05	phospholipase C, delta 4	Cytoplasm	enzyme
PLCXD1	-1120	2,63E-04	phosphatidylinositol-specific phospholipase C, X domain containing 1	Other	enzyme
PLEKHA2	1220	3,18E-04	pleckstrin homology domain containing, family A (phosphoinositide binding specific) member 2	Cytoplasm	other
PLEKHB1	-1113	5,69E-04	pleckstrin homology domain containing, family B (evectins) member 1	Cytoplasm	other
PLEKHB2	1403	2,66E-04	pleckstrin homology domain containing, family B (evectins) member 2	Other	other
PLEKHF1	1074	2,56E-04	pleckstrin homology domain containing, family F (with FYVE domain) member 1	Cytoplasm	other
PLK2	1530	4,20E-04	polo-like kinase 2	Nucleus	kinase
PLSCR4	1984	7,38E-04	phospholipid scramblase 4	Plasma Membrane	enzyme
PM20D2	2782	8,74E-05	peptidase M20 domain containing 2	Other	other
PMAIP1	1291	1,93E-04	phorbol-12-myristate-13-acetate-induced protein 1	Cytoplasm	other
PML	-1320	2,03E-04	promyelocytic leukemia	Nucleus	transcription regulator	arsenic trioxide
PMS2	1126	4,38E-04	PMS2 postmeiotic segregation increased 2 (S. cerevisiae)	Nucleus	other
PNISR	-1136	1,39E-03	PNN-interacting serine/arginine-rich protein	Nucleus	other
PNKD	-1065	5,97E-04	paroxysmal nonkinesigenic dyskinesia	Nucleus	other
PNMA2	-1894	1,14E-04	paraneoplastic Ma antigen 2	Nucleus	transporter
PNO1	2323	8,76E-05	partner of NOB1 homolog (S. cerevisiae)	Nucleus	other
PNRC1	-1560	1,35E-04	proline-rich nuclear receptor coactivator 1	Nucleus	other
PODNL1	-1158	1,43E-03	podocan-like 1	Other	other
PODXL	1956	1,01E-04	podocalyxin-like	Plasma Membrane	kinase
POFUT1	1257	2,75E-04	protein O-fucosyltransferase 1	Cytoplasm	enzyme
POFUT2	-1032	6,85E-04	protein O-fucosyltransferase 2	Cytoplasm	enzyme
POGZ	-1061	3,03E-04	pogo transposable element with ZNF domain	Nucleus	enzyme
POLD4	-1000	3,50E-04	polymerase (DNA-directed), delta 4, accessory subunit	Nucleus	enzyme
POLR1A	1051	3,29E-04	polymerase (RNA) I polypeptide A, 194kDa	Nucleus	enzyme
POLR1C	1171	2,27E-04	polymerase (RNA) I polypeptide C, 30kDa	Nucleus	enzyme
POLR1E	1329	3,46E-04	polymerase (RNA) I polypeptide E, 53kDa	Nucleus	enzyme
POLR2L	1320	7,96E-04	polymerase (RNA) II (DNA directed) polypeptide L, 7.6kDa	Nucleus	enzyme
POLR3E	1003	4,27E-04	polymerase (RNA) III (DNA directed) polypeptide E (80kD)	Nucleus	transcription regulator
POP1	1566	2,14E-04	processing of precursor 1, ribonuclease P/MRP subunit (S. cerevisiae)	Nucleus	enzyme
POPDC3	-2016	2,58E-04	popeye domain containing 3	Other	other
POSTN	-4886	7,52E-05	periostin, osteoblast specific factor	Extracellular Space	other
POTEE/POTEF	1006	3,57E-02	POTE ankyrin domain family, member F	Other	other
PPAN	2050	1,90E-04	peter pan homolog (Drosophila)	Nucleus	other
PPAP2B	3868	1,02E-04	phosphatidic acid phosphatase type 2B	Plasma Membrane	phosphatase
PPAPDC3	-1036	5,98E-04	phosphatidic acid phosphatase type 2 domain containing 3	Nucleus	phosphatase
PPARA	-1003	1,22E-03	peroxisome proliferator-activated receptor alpha	Nucleus	ligand-dependent nuclear receptor	choline fenofibrate, aleglitazar, choline fenofibrate/simvastatin, ezetimibe/fenofibrate, NS-220, tesaglitazar, bezafibrate, clofibrate, fenofibrate, docosahexaenoic acid, gemfibrozil
PPFIA4	-1102	4,01E-04	protein tyrosine phosphatase, receptor type, f polypeptide (PTPRF), interacting protein (liprin), alpha 4	Other	phosphatase
PPIF	1337	1,91E-04	peptidylprolyl isomerase F	Cytoplasm	enzyme
PPIG	-1057	1,41E-03	peptidylprolyl isomerase G (cyclophilin G)	Nucleus	enzyme
PPL	-1165	2,87E-04	periplakin	Cytoplasm	other
PPM1A	-1125	2,70E-04	protein phosphatase, Mg2+/Mn2+ dependent, 1A	Cytoplasm	phosphatase
PPM1D	-1309	1,91E-04	protein phosphatase, Mg2+/Mn2+ dependent, 1D	Cytoplasm	phosphatase
PPM1N	-1412	1,59E-04	protein phosphatase, Mg2+/Mn2+ dependent, 1N (putative)	Extracellular Space	other
PPME1	1181	2,40E-04	protein phosphatase methylesterase 1	Other	enzyme
PPOX	-1222	2,46E-04	protoporphyrinogen oxidase	Cytoplasm	enzyme
PPP1R14B	1202	7,71E-04	protein phosphatase 1, regulatory (inhibitor) subunit 14B	Cytoplasm	phosphatase
PPP1R1C	-1331	1,87E-04	protein phosphatase 1, regulatory (inhibitor) subunit 1C	Cytoplasm	phosphatase
PPP1R8	1635	1,22E-04	protein phosphatase 1, regulatory subunit 8	Nucleus	phosphatase
PPP2R2B	-1688	2,26E-04	protein phosphatase 2, regulatory subunit B, beta	Cytoplasm	phosphatase
PPP2R2C	-2107	3,45E-04	protein phosphatase 2, regulatory subunit B, gamma	Other	phosphatase
PPP3R1	1000	3,41E-04	protein phosphatase 3, regulatory subunit B, alpha	Cytoplasm	phosphatase	cyclosporin A
PPP4R2	1386	1,89E-04	protein phosphatase 4, regulatory subunit 2	Cytoplasm	other
PQLC1	1259	1,74E-03	PQ loop repeat containing 1	Other	other
PREPL	-1277	1,87E-04	prolyl endopeptidase-like	Other	peptidase
PRICKLE1	1495	1,68E-04	prickle homolog 1 (Drosophila)	Nucleus	other
PRICKLE2	-1053	3,16E-04	prickle homolog 2 (Drosophila)	Nucleus	other
PRKAB2	1726	1,29E-04	protein kinase, AMP-activated, beta 2 non-catalytic subunit	Cytoplasm	kinase
PRKAR1A	-1263	1,94E-04	protein kinase, cAMP-dependent, regulatory, type I, alpha	Cytoplasm	kinase
PRKAR2A	1433	1,56E-04	protein kinase, cAMP-dependent, regulatory, type II, alpha	Cytoplasm	kinase
PRKCA	-1319	3,29E-04	protein kinase C, alpha	Cytoplasm	kinase	L-threo-safingol, ingenol mebutate
PRKCE	1589	2,42E-04	protein kinase C, epsilon	Cytoplasm	kinase	ingenol mebutate
PRKCSH	1053	2,64E-04	protein kinase C substrate 80K-H	Cytoplasm	enzyme
PRKD1	-1091	9,55E-04	protein kinase D1	Cytoplasm	kinase
PRMT5	1182	2,42E-04	protein arginine methyltransferase 5	Cytoplasm	enzyme
PROS1	-1474	1,86E-03	protein S (alpha)	Extracellular Space	other
PROSC	1024	3,45E-04	proline synthetase co-transcribed homolog (bacterial)	Cytoplasm	enzyme
PROSER2	1095	2,79E-04	proline and serine-rich protein 2	Other	other
PRPF19	2585	9,31E-05	pre-mRNA processing factor 19	Nucleus	enzyme
PRPH	-1762	1,66E-03	peripherin	Plasma Membrane	other
PRPS1	2098	1,06E-04	phosphoribosyl pyrophosphate synthetase 1	Cytoplasm	kinase
PRPS1L1	1284	3,30E-04	phosphoribosyl pyrophosphate synthetase 1-like 1	Other	kinase
PRR11	-1466	8,87E-04	proline rich 11	Other	other
PRR15	1346	2,29E-04	proline rich 15	Other	other
PRRT2	-2191	1,62E-04	proline-rich transmembrane protein 2	Other	other
PRSS16	-1363	6,41E-03	protease, serine, 16 (thymus)	Extracellular Space	peptidase
PRSS23	1464	1,45E-04	protease, serine, 23	Extracellular Space	peptidase
PSD4	1250	2,51E-04	pleckstrin and Sec7 domain containing 4	Cytoplasm	other
PSEN2	1286	3,53E-04	presenilin 2 (Alzheimer disease 4)	Cytoplasm	peptidase	tarenflurbil
PSG6	1672	1,62E-04	pregnancy specific beta-1-glycoprotein 6	Extracellular Space	other
PSG8	1420	2,99E-04	pregnancy specific beta-1-glycoprotein 8	Other	other
PSG9	1367	1,63E-04	pregnancy specific beta-1-glycoprotein 9	Extracellular Space	other
PSIP1	-1147	7,53E-04	PC4 and SFRS1 interacting protein 1	Nucleus	other
PSMD11	1117	2,39E-04	proteasome (prosome, macropain) 26S subunit, non-ATPase, 11	Cytoplasm	other
PSME3	1140	2,57E-04	proteasome (prosome, macropain) activator subunit 3 (PA28 gamma; Ki)	Cytoplasm	peptidase
PSMG3-AS1	-1138	8,50E-04	PSMG3 antisense RNA 1 (head to head)	Other	other
PSTPIP2	1276	1,93E-04	proline-serine-threonine phosphatase interacting protein 2	Cytoplasm	other
PTGES2	1051	3,61E-04	prostaglandin E synthase 2	Cytoplasm	transcription regulator
PTP4A1	1846	2,71E-04	protein tyrosine phosphatase type IVA, member 1	Cytoplasm	phosphatase
PTPLAD2	2580	1,13E-04	protein tyrosine phosphatase-like A domain containing 2	Other	other
PTPLB	1301	3,88E-04	protein tyrosine phosphatase-like (proline instead of catalytic arginine), member b	Cytoplasm	phosphatase
PTPN11	1309	2,31E-04	protein tyrosine phosphatase, non-receptor type 11	Cytoplasm	phosphatase
PTPN4	-1264	2,36E-04	protein tyrosine phosphatase, non-receptor type 4 (megakaryocyte)	Cytoplasm	phosphatase
PTPRG	1746	1,17E-04	protein tyrosine phosphatase, receptor type, G	Plasma Membrane	phosphatase
PTPRJ	1107	2,65E-04	protein tyrosine phosphatase, receptor type, J	Plasma Membrane	phosphatase
PTRF	1168	2,21E-04	polymerase I and transcript release factor	Nucleus	transcription regulator
PTTG1IP	1550	7,96E-04	pituitary tumor-transforming 1 interacting protein	Nucleus	other
PTTG2	-1031	5,28E-04	pituitary tumor-transforming 2	Cytoplasm	other
PTX3	-4070	5,13E-05	pentraxin 3, long	Extracellular Space	other
PUS1	1847	1,14E-04	pseudouridylate synthase 1	Nucleus	enzyme
PUS7	1505	1,48E-04	pseudouridylate synthase 7 homolog (S. cerevisiae)	Other	other
PVR	1726	2,66E-04	poliovirus receptor	Plasma Membrane	other
PVRL3	1245	1,25E-03	poliovirus receptor-related 3	Plasma Membrane	other
PXDC1	1347	1,07E-03	PX domain containing 1	Other	other
PXK	1155	4,90E-04	PX domain containing serine/threonine kinase	Cytoplasm	kinase
QPCTL	1279	4,20E-04	glutaminyl-peptide cyclotransferase-like	Cytoplasm	enzyme
QPRT	-1130	2,95E-04	quinolinate phosphoribosyltransferase	Cytoplasm	enzyme	atorvastatin/niacin, nicotinic acid/pioglitazone, nicotinic acid, lovastatin/niacin
QTRT1	1367	8,02E-04	queuine tRNA-ribosyltransferase 1	Cytoplasm	enzyme
RAB11A	-1073	2,63E-04	RAB11A, member RAS oncogene family	Cytoplasm	enzyme
RAB12	1406	1,53E-04	RAB12, member RAS oncogene family	Cytoplasm	enzyme
RAB21	2444	1,29E-04	RAB21, member RAS oncogene family	Cytoplasm	enzyme
RAB26	-1630	8,01E-04	RAB26, member RAS oncogene family	Plasma Membrane	enzyme
RAB27B	2079	2,55E-04	RAB27B, member RAS oncogene family	Cytoplasm	enzyme
RAB30	1091	3,74E-04	RAB30, member RAS oncogene family	Cytoplasm	enzyme
RAB38	1727	1,77E-04	RAB38, member RAS oncogene family	Cytoplasm	enzyme
RAB3A	1255	2,22E-04	RAB3A, member RAS oncogene family	Cytoplasm	enzyme
RAB3B	1387	6,60E-04	RAB3B, member RAS oncogene family	Cytoplasm	enzyme
RAB3D	-1042	2,77E-04	RAB3D, member RAS oncogene family	Cytoplasm	enzyme
RAB42	-1031	3,24E-04	RAB42, member RAS oncogene family	Other	other
RAB43	-1163	3,90E-04	RAB43, member RAS oncogene family	Other	enzyme
RAB5B	-1152	1,51E-03	RAB5B, member RAS oncogene family	Cytoplasm	enzyme
RAB6B	-1062	4,84E-04	RAB6B, member RAS oncogene family	Cytoplasm	enzyme
RAB7L1	1034	2,86E-04	RAB7, member RAS oncogene family-like 1	Plasma Membrane	enzyme
RAB9B	-1124	2,55E-04	RAB9B, member RAS oncogene family	Plasma Membrane	enzyme
RABEP1	1305	1,31E-03	rabaptin, RAB GTPase binding effector protein 1	Cytoplasm	transporter
RABGAP1L	-1165	2,51E-04	RAB GTPase activating protein 1-like	Cytoplasm	other
RABL2A	-1041	6,65E-04	RAB, member of RAS oncogene family-like 2A	Other	enzyme
RAD21	-1157	4,60E-04	RAD21 homolog (S. pombe)	Nucleus	other
RAD23B	1051	3,41E-04	RAD23 homolog B (S. cerevisiae)	Nucleus	other
RAD51C	-1260	2,25E-04	RAD51 paralog C	Nucleus	enzyme
RAD51D	1124	2,55E-04	RAD51 paralog D	Nucleus	enzyme
RADIL	-1210	2,55E-04	Ras association and DIL domains	Other	other
RAG1	-1087	3,72E-04	recombination activating gene 1	Nucleus	enzyme
RAI14	1351	2,36E-04	retinoic acid induced 14	Nucleus	transcription regulator
RALB	1180	2,36E-04	v-ral simian leukemia viral oncogene homolog B	Cytoplasm	enzyme
RALGPS1	-1148	2,66E-04	Ral GEF with PH domain and SH3 binding motif 1	Cytoplasm	other
RALGPS2	1628	3,72E-04	Ral GEF with PH domain and SH3 binding motif 2	Other	other
RAN	1026	4,03E-04	RAN, member RAS oncogene family	Nucleus	enzyme
RAP2B	1385	1,80E-04	RAP2B, member of RAS oncogene family	Plasma Membrane	enzyme
RARRES3	1787	7,14E-04	retinoic acid receptor responder (tazarotene induced) 3	Cytoplasm	enzyme
RASA4	-1107	2,42E-04	RAS p21 protein activator 4	Cytoplasm	other
RASEF	1090	2,66E-04	RAS and EF-hand domain containing	Other	other
RASGRP2	-1133	3,03E-03	RAS guanyl releasing protein 2 (calcium and DAG-regulated)	Cytoplasm	other
RASSF2	-1387	1,63E-04	Ras association (RalGDS/AF-6) domain family member 2	Nucleus	other
RASSF8	1340	9,71E-04	Ras association (RalGDS/AF-6) domain family (N-terminal) member 8	Extracellular Space	other
RAVER2	-1148	7,62E-04	ribonucleoprotein, PTB-binding 2	Nucleus	other
RB1	1005	5,51E-04	retinoblastoma 1	Nucleus	transcription regulator
RBBP9	-1066	3,53E-04	retinoblastoma binding protein 9	Nucleus	other
RBFA	1504	1,34E-04	ribosome binding factor A (putative)	Cytoplasm	other
RBL2	-1057	2,83E-04	retinoblastoma-like 2 (p130)	Nucleus	other
RBM12	-1092	9,98E-04	RNA binding motif protein 12	Nucleus	other
RBM24	1435	1,48E-04	RNA binding motif protein 24	Other	other
RBM3	1087	2,52E-04	RNA binding motif (RNP1, RRM) protein 3	Cytoplasm	other
RBM38	1022	1,21E-03	RNA binding motif protein 38	Other	other
RBM4	-1261	4,88E-04	RNA binding motif protein 4	Nucleus	other
RBM43	-1432	1,92E-04	RNA binding motif protein 43	Other	other
RBM48	1280	7,06E-04	RNA binding motif protein 48	Nucleus	other
RBMS3	1325	1,87E-04	RNA binding motif, single stranded interacting protein 3	Other	other
RBMX	1056	3,25E-04	RNA binding motif protein, X-linked	Nucleus	other
RBP1	2517	7,71E-05	retinol binding protein 1, cellular	Extracellular Space	transporter
RBPMS	1928	1,42E-03	RNA binding protein with multiple splicing	Other	transcription regulator
RC3H1	-1230	2,12E-04	ring finger and CCCH-type domains 1	Cytoplasm	enzyme
RCL1	1246	4,54E-04	RNA terminal phosphate cyclase-like 1	Nucleus	enzyme
RDH10	1943	1,88E-04	retinol dehydrogenase 10 (all-trans)	Nucleus	enzyme
RDH13	1024	1,38E-03	retinol dehydrogenase 13 (all-trans/9-cis)	Cytoplasm	enzyme
RDH5	-1135	6,74E-04	retinol dehydrogenase 5 (11-cis/9-cis)	Cytoplasm	enzyme
RDM1	-1162	2,22E-04	RAD52 motif 1	Other	other
RECQL5	-1465	1,20E-03	RecQ protein-like 5	Nucleus	enzyme
REEP2	-1140	7,74E-04	receptor accessory protein 2	Plasma Membrane	other
REEP3	-1430	9,02E-04	receptor accessory protein 3	Other	other
REEP5	-1021	8,03E-04	receptor accessory protein 5	Extracellular Space	transporter
REXO4	1047	3,18E-04	REX4, RNA exonuclease 4 homolog (S. cerevisiae)	Nucleus	transcription regulator
RFT1	1045	5,22E-03	RFT1 homolog (S. cerevisiae)	Other	other
RFTN1	2048	1,16E-04	raftlin, lipid raft linker 1	Plasma Membrane	other
RFX3	-1317	2,17E-04	regulatory factor X, 3 (influences HLA class II expression)	Nucleus	transcription regulator
RFX5	-1604	1,31E-04	regulatory factor X, 5 (influences HLA class II expression)	Nucleus	transcription regulator
RGCC	2652	2,25E-04	regulator of cell cycle	Cytoplasm	other
RGMB	1176	3,27E-04	repulsive guidance molecule family member b	Plasma Membrane	other
RGS2	-2119	9,31E-05	regulator of G-protein signaling 2, 24kDa	Nucleus	other
RGS4	3895	5,13E-05	regulator of G-protein signaling 4	Cytoplasm	other
RGS9	-1492	1,80E-04	regulator of G-protein signaling 9	Cytoplasm	enzyme
RHOQ	-1067	1,50E-03	ras homolog family member Q	Plasma Membrane	enzyme
RIBC1	-1470	2,71E-04	RIB43A domain with coiled-coils 1	Other	other
RIC8A	1030	3,80E-04	RIC8 guanine nucleotide exchange factor A	Cytoplasm	other
RIIAD1	-1024	1,03E-03	regulatory subunit of type II PKA R-subunit (RIIa) domain containing 1	Other	other
RIMBP3 (includes others)	-1150	2,73E-04	RIMS binding protein 3B	Other	other
RIMS3	-1977	1,09E-04	regulating synaptic membrane exocytosis 3	Plasma Membrane	other
RIN2	1897	1,31E-04	Ras and Rab interactor 2	Cytoplasm	other
RIOK1	1292	4,27E-04	RIO kinase 1	Other	kinase
RMI2	-1202	2,19E-04	RecQ mediated genome instability 2	Nucleus	other
RMND5A	-1025	5,22E-04	required for meiotic nuclear division 5 homolog A (S. cerevisiae)	Other	other
RNASE4	-1652	1,52E-04	ribonuclease, RNase A family, 4	Extracellular Space	enzyme
RNASEL	-1013	3,27E-04	ribonuclease L (2',5'-oligoisoadenylate synthetase-dependent)	Cytoplasm	enzyme
RND2	1124	2,94E-04	Rho family GTPase 2	Cytoplasm	enzyme
RND3	1196	2,16E-04	Rho family GTPase 3	Cytoplasm	enzyme
RNF10	-1068	3,17E-04	ring finger protein 10	Cytoplasm	other
RNF139-AS1	-1814	1,51E-04	RNF139 antisense RNA 1 (head to head)	Other	other
RNF152	1766	1,91E-04	ring finger protein 152	Cytoplasm	enzyme
RNF157	-1200	4,63E-04	ring finger protein 157	Other	other
RNF168	-1131	4,25E-04	ring finger protein 168, E3 ubiquitin protein ligase	Nucleus	enzyme
RNF175	1719	1,20E-04	ring finger protein 175	Other	other
RNF182	1718	1,14E-04	ring finger protein 182	Cytoplasm	enzyme
RNF213	-1589	3,51E-04	ring finger protein 213	Other	enzyme
RNF215	1006	3,74E-04	ring finger protein 215	Other	other
RNF216P1	1039	1,27E-03	ring finger protein 216 pseudogene 1	Other	other
RNF6	1032	6,19E-04	ring finger protein (C3H2C3 type) 6	Nucleus	transcription regulator
RNFT1	-1996	1,17E-04	ring finger protein, transmembrane 1	Other	other
RNMT	-1406	2,39E-04	RNA (guanine-7-) methyltransferase	Nucleus	enzyme
ROBO1	-2766	7,52E-05	roundabout, axon guidance receptor, homolog 1 (Drosophila)	Plasma Membrane	transmembrane receptor
ROBO2	-1004	4,04E-04	roundabout, axon guidance receptor, homolog 2 (Drosophila)	Plasma Membrane	transmembrane receptor
ROM1	-1200	2,15E-04	retinal outer segment membrane protein 1	Plasma Membrane	other
RP11-132A1.4	1038	3,05E-04	uncharacterized LOC101927746	Other	other
RP11-218M22.1	-1030	6,80E-04	uncharacterized LOC100049716	Other	other
RP11-547I7.2	-2431	4,54E-04	uncharacterized LOC101929120	Other	other
RP11-579D7.4	-1494	1,89E-04	uncharacterized LOC100506125	Other	other
RP11-611E13.2	-1090	5,33E-04	uncharacterized LOC101928086	Other	other
RP11-620J15.3	-1077	2,69E-04	uncharacterized LOC100506844	Other	other
RP11-640M9.1	-1074	4,27E-04	uncharacterized LOC728875	Other	other
RP11-807H7.1	-1668	1,62E-04	uncharacterized LOC100144602	Other	other
RP2	2395	9,73E-05	retinitis pigmentosa 2 (X-linked recessive)	Cytoplasm	enzyme
RPL13	1387	2,78E-04	ribosomal protein L13	Cytoplasm	other
RPL37	-1009	3,19E-02	ribosomal protein L37	Cytoplasm	other
RPL38	-1060	4,82E-04	ribosomal protein L38	Cytoplasm	other
RPL7L1	1250	1,93E-04	ribosomal protein L7-like 1	Cytoplasm	transcription regulator
RPP14	1074	2,55E-04	ribonuclease P/MRP 14kDa subunit	Nucleus	enzyme
RPP40	1053	2,70E-04	ribonuclease P/MRP 40kDa subunit	Nucleus	enzyme
RPRML	-1709	4,47E-04	reprimo-like	Other	other
RPS3	1212	3,05E-04	ribosomal protein S3	Cytoplasm	enzyme
RPS6KA6	-1941	1,30E-04	ribosomal protein S6 kinase, 90kDa, polypeptide 6	Cytoplasm	kinase
RPS6KB1	-1682	1,93E-04	ribosomal protein S6 kinase, 70kDa, polypeptide 1	Cytoplasm	kinase
RRAS2	1937	1,02E-04	related RAS viral (r-ras) oncogene homolog 2	Plasma Membrane	enzyme
RRM2	1069	3,57E-04	ribonucleotide reductase M2	Nucleus	enzyme	cytarabine/fludarabine phosphate, bortezomib/cladribine/rituximab, gemcitabine/paclitaxel, cyclophosphamide/fludarabine phosphate/rituximab, cladribine/cytarabine/daunorubicin, gemcitabine/oxaliplatin, gemcitabine/vinorelbine, docetaxel/gemcitabine, docetaxel/gemcitabine/vincristine, cladribine/cytarabine/filgrastim, capecitabine/gemcitabine, gemcitabine/oxaliplatin/paclitaxel, cytarabine/filgras…
RRM2B	-1136	3,69E-04	ribonucleotide reductase M2 B (TP53 inducible)	Nucleus	enzyme	bortezomib/cladribine/rituximab, cladribine/cytarabine/daunorubicin, cladribine/cytarabine/filgrastim, cladribine/cytarabine/filgrastim/mitoxantrone, cladribine/rituximab, cladribine/cytarabine/filgrastim/idarubicin, cladribine/cytarabine/filgrastim/idarubicin/plerixafor, triapine, hydroxyurea, cladribine
RRN3	1163	2,23E-04	RRN3 RNA polymerase I transcription factor homolog (S. cerevisiae)	Nucleus	transcription regulator
RRP1	1313	3,53E-04	ribosomal RNA processing 1	Nucleus	other
RRP15	1016	3,60E-04	ribosomal RNA processing 15 homolog (S. cerevisiae)	Nucleus	other
RRP7A	1596	2,29E-04	ribosomal RNA processing 7 homolog A (S. cerevisiae)	Cytoplasm	other
RRP7B	1219	2,76E-04	ribosomal RNA processing 7 homolog B (S. cerevisiae)	Other	other
RRP8	1129	2,42E-04	ribosomal RNA processing 8, methyltransferase, homolog (yeast)	Nucleus	enzyme
RRP9	1539	1,27E-03	ribosomal RNA processing 9, small subunit (SSU) processome component, homolog (yeast)	Nucleus	other
RRS1	1798	1,80E-04	RRS1 ribosome biogenesis regulator homolog (S. cerevisiae)	Nucleus	other
RSAD2	1542	2,41E-04	radical S-adenosyl methionine domain containing 2	Cytoplasm	enzyme
RSL1D1	1621	6,72E-04	ribosomal L1 domain containing 1	Nucleus	other
RSU1	1138	3,30E-04	Ras suppressor protein 1	Cytoplasm	other
RTN4R	-1524	1,71E-04	reticulon 4 receptor	Plasma Membrane	other
RTN4RL1	1114	3,96E-04	reticulon 4 receptor-like 1	Plasma Membrane	other
RTP4	1012	9,60E-04	receptor (chemosensory) transporter protein 4	Plasma Membrane	other
RTTN	-1292	1,89E-04	rotatin	Other	other
RUNX1	1019	3,19E-04	runt-related transcription factor 1	Nucleus	transcription regulator
RUVBL1	1963	2,28E-04	RuvB-like AAA ATPase 1	Nucleus	transcription regulator
S100A2	2023	1,04E-04	S100 calcium binding protein A2	Nucleus	other
S1PR3	1007	5,13E-04	sphingosine-1-phosphate receptor 3	Plasma Membrane	G-protein coupled receptor	fingolimod
SAFB	1389	1,59E-04	scaffold attachment factor B	Nucleus	other
SAFB2	1511	1,53E-04	scaffold attachment factor B2	Cytoplasm	other
SAMD11	-1871	3,53E-04	sterile alpha motif domain containing 11	Nucleus	other
SAMD13	-1402	2,55E-04	sterile alpha motif domain containing 13	Other	other
SAMD14	-1843	1,32E-04	sterile alpha motif domain containing 14	Other	other
SAMD3	-1306	1,87E-04	sterile alpha motif domain containing 3	Other	other
SAMD9	-1133	2,68E-04	sterile alpha motif domain containing 9	Cytoplasm	other
SAPCD1	-1155	2,50E-04	suppressor APC domain containing 1	Other	other
SCAND3	-1005	1,74E-03	SCAN domain containing 3	Other	other
SCARB2	1432	1,60E-04	scavenger receptor class B, member 2	Plasma Membrane	other
SCD	-2585	1,02E-04	stearoyl-CoA desaturase (delta-9-desaturase)	Cytoplasm	enzyme
SCD5	-1046	5,13E-04	stearoyl-CoA desaturase 5	Cytoplasm	enzyme
SCFD2	1317	2,97E-04	sec1 family domain containing 2	Other	transporter
SCLY	1277	2,25E-04	selenocysteine lyase	Cytoplasm	enzyme
SCRN2	-1056	7,75E-04	secernin 2	Extracellular Space	other
SDC2	1372	1,40E-03	syndecan 2	Plasma Membrane	other
SDC4	2133	1,02E-04	syndecan 4	Plasma Membrane	other
SDCBP2	1066	6,38E-04	syndecan binding protein (syntenin) 2	Cytoplasm	other
SDCCAG3	1030	6,77E-04	serologically defined colon cancer antigen 3	Other	other
SDE2	1011	2,96E-04	SDE2 telomere maintenance homolog (S. pombe)	Other	other
SDHC	1199	3,49E-03	succinate dehydrogenase complex, subunit C, integral membrane protein, 15kDa	Cytoplasm	enzyme
SDPR	2334	1,33E-04	serum deprivation response	Plasma Membrane	other
SEC14L1	2134	2,53E-04	SEC14-like 1 (S. cerevisiae)	Cytoplasm	transporter
SEC16B	-1454	4,25E-04	SEC16 homolog B (S. cerevisiae)	Nucleus	other
SEC31B	-1011	3,62E-03	SEC31 homolog B (S. cerevisiae)	Other	other
SECTM1	-1022	5,00E-04	secreted and transmembrane 1	Extracellular Space	cytokine
SEMA3C	-1125	2,55E-04	sema domain, immunoglobulin domain (Ig), short basic domain, secreted, (semaphorin) 3C	Extracellular Space	other
SEMA3D	1090	2,90E-04	sema domain, immunoglobulin domain (Ig), short basic domain, secreted, (semaphorin) 3D	Extracellular Space	other
SEPN1	-1088	4,92E-03	selenoprotein N, 1	Cytoplasm	other
SEPT2	1089	9,94E-04	septin 2	Cytoplasm	enzyme
SEPT4	-1087	5,13E-04	septin 4	Cytoplasm	enzyme
SEPT6	-1747	2,42E-04	septin 6	Cytoplasm	other
SERHL2	-1239	2,14E-04	serine hydrolase-like 2	Cytoplasm	enzyme
SERPINB1	-1298	1,89E-04	serpin peptidase inhibitor, clade B (ovalbumin), member 1	Cytoplasm	other
SERPINB2	-1462	2,10E-04	serpin peptidase inhibitor, clade B (ovalbumin), member 2	Extracellular Space	other
SERPINE2	2700	8,76E-05	serpin peptidase inhibitor, clade E (nexin, plasminogen activator inhibitor type 1), member 2	Extracellular Space	other
SERPINH1	1167	4,42E-04	serpin peptidase inhibitor, clade H (heat shock protein 47), member 1, (collagen binding protein 1)	Extracellular Space	other
SERPINI1	-1136	2,55E-04	serpin peptidase inhibitor, clade I (neuroserpin), member 1	Extracellular Space	other
SERTAD4	1420	2,54E-04	SERTA domain containing 4	Other	other
SERTAD4-AS1	2950	7,71E-05	SERTAD4 antisense RNA 1	Other	other
SET	1015	1,54E-03	SET nuclear oncogene	Nucleus	phosphatase
SETD5	-1010	1,21E-03	SET domain containing 5	Other	other
SF3B1	1629	2,78E-04	splicing factor 3b, subunit 1, 155kDa	Nucleus	other
SF3B3	1472	1,42E-04	splicing factor 3b, subunit 3, 130kDa	Nucleus	other
SFI1	-1070	5,30E-04	Sfi1 homolog, spindle assembly associated (yeast)	Cytoplasm	other
SFRP1	1444	1,74E-04	secreted frizzled-related protein 1	Plasma Membrane	transmembrane receptor
SFRP2	3228	9,31E-05	secreted frizzled-related protein 2	Plasma Membrane	transmembrane receptor
SFTA1P	1292	7,70E-04	surfactant associated 1, pseudogene	Other	other
SGK1	-1236	3,26E-04	serum/glucocorticoid regulated kinase 1	Cytoplasm	kinase
SGK223	1084	3,98E-04	homolog of rat pragma of Rnd2	Other	kinase
SGOL2	-1013	3,03E-04	shugoshin-like 2 (S. pombe)	Nucleus	other
SGSM2	-1100	2,97E-04	small G protein signaling modulator 2	Other	other
SGTB	1827	1,22E-04	small glutamine-rich tetratricopeptide repeat (TPR)-containing, beta	Other	other
SH2D5	1196	2,55E-04	SH2 domain containing 5	Other	other
SH3PXD2A	-1014	7,05E-04	SH3 and PX domains 2A	Cytoplasm	other
SH3PXD2B	-1397	1,80E-04	SH3 and PX domains 2B	Cytoplasm	other
SH3RF3	3223	7,52E-05	SH3 domain containing ring finger 3	Other	other
SHANK2	1163	2,87E-04	SH3 and multiple ankyrin repeat domains 2	Plasma Membrane	other
SHB	1228	3,50E-04	Src homology 2 domain containing adaptor protein B	Cytoplasm	other
SHD	-1045	1,90E-03	Src homology 2 domain containing transforming protein D	Cytoplasm	other
SHFM1	-1053	5,03E-03	split hand/foot malformation (ectrodactyly) type 1	Nucleus	peptidase
SHOX2	-1535	1,33E-04	short stature homeobox 2	Nucleus	transcription regulator
SHPRH	-1010	3,27E-04	SNF2 histone linker PHD RING helicase, E3 ubiquitin protein ligase	Nucleus	transcription regulator
SIN3B	1585	2,69E-04	SIN3 transcription regulator family member B	Nucleus	transcription regulator
SKA1	1440	3,58E-04	spindle and kinetochore associated complex subunit 1	Nucleus	other
SKA2	-1263	1,62E-03	spindle and kinetochore associated complex subunit 2	Nucleus	other
SKI	1241	2,54E-04	v-ski avian sarcoma viral oncogene homolog	Nucleus	transcription regulator
SKIDA1	-3247	1,13E-04	SKI/DACH domain containing 1	Other	other
SLC16A1-AS1	1133	1,27E-03	SLC16A1 antisense RNA 1	Other	other
SLC16A3	-1275	1,93E-04	solute carrier family 16 (monocarboxylate transporter), member 3	Plasma Membrane	transporter
SLC16A5	-1378	1,96E-04	solute carrier family 16 (monocarboxylate transporter), member 5	Plasma Membrane	transporter
SLC19A1	1100	9,63E-04	solute carrier family 19 (folate transporter), member 1	Plasma Membrane	transporter
SLC20A1	1264	2,10E-04	solute carrier family 20 (phosphate transporter), member 1	Plasma Membrane	transporter
SLC24A1	-1214	2,56E-04	solute carrier family 24 (sodium/potassium/calcium exchanger), member 1	Plasma Membrane	transporter
SLC25A13	1479	1,87E-04	solute carrier family 25 (aspartate/glutamate carrier), member 13	Cytoplasm	transporter
SLC25A35	-1526	1,33E-04	solute carrier family 25, member 35	Cytoplasm	other
SLC25A37	1268	2,33E-04	solute carrier family 25 (mitochondrial iron transporter), member 37	Cytoplasm	other
SLC25A40	-1159	3,35E-04	solute carrier family 25, member 40	Cytoplasm	other
SLC2A10	-1223	4,61E-04	solute carrier family 2 (facilitated glucose transporter), member 10	Plasma Membrane	transporter
SLC2A12	-1067	2,78E-04	solute carrier family 2 (facilitated glucose transporter), member 12	Plasma Membrane	transporter
SLC2A4RG	-1092	2,77E-03	SLC2A4 regulator	Cytoplasm	transcription regulator
SLC30A6	1323	2,18E-04	solute carrier family 30 (zinc transporter), member 6	Cytoplasm	transporter
SLC30A7	1172	2,31E-04	solute carrier family 30 (zinc transporter), member 7	Cytoplasm	transporter
SLC31A1	1018	2,96E-04	solute carrier family 31 (copper transporter), member 1	Plasma Membrane	transporter
SLC35F3	1547	1,31E-04	solute carrier family 35, member F3	Other	other
SLC38A10	-1536	2,78E-04	solute carrier family 38, member 10	Other	other
SLC38A2	-1234	3,38E-04	solute carrier family 38, member 2	Plasma Membrane	transporter
SLC38A4	-1482	2,58E-04	solute carrier family 38, member 4	Plasma Membrane	transporter
SLC39A11	-1178	3,01E-04	solute carrier family 39, member 11	Other	transporter
SLC39A14	1316	1,87E-04	solute carrier family 39 (zinc transporter), member 14	Plasma Membrane	transporter
SLC39A3	1039	2,57E-03	solute carrier family 39 (zinc transporter), member 3	Plasma Membrane	transporter
SLC39A8	2370	1,51E-04	solute carrier family 39 (zinc transporter), member 8	Extracellular Space	transporter
SLC41A2	-1175	5,68E-04	solute carrier family 41 (magnesium transporter), member 2	Plasma Membrane	transporter
SLC43A2	-1467	1,69E-04	solute carrier family 43 (amino acid system L transporter), member 2	Plasma Membrane	transporter
SLC44A1	1298	2,36E-04	solute carrier family 44 (choline transporter), member 1	Plasma Membrane	transporter
SLC44A2	-1156	1,24E-03	solute carrier family 44 (choline transporter), member 2	Extracellular Space	transporter
SLC52A1	-1642	2,12E-04	solute carrier family 52 (riboflavin transporter), member 1	Plasma Membrane	other
SLC5A6	1389	2,70E-04	solute carrier family 5 (sodium/multivitamin and iodide cotransporter), member 6	Plasma Membrane	transporter
SLC6A16	-1200	4,48E-04	solute carrier family 6, member 16	Plasma Membrane	transporter
SLC6A6	-1276	2,25E-04	solute carrier family 6 (neurotransmitter transporter), member 6	Plasma Membrane	transporter
SLC8A1	1044	4,76E-04	solute carrier family 8 (sodium/calcium exchanger), member 1	Plasma Membrane	transporter	icosapent
SLC8A2	-1043	2,83E-04	solute carrier family 8 (sodium/calcium exchanger), member 2	Cytoplasm	transporter
SLC9A3R1	-1527	6,19E-04	solute carrier family 9, subfamily A (NHE3, cation proton antiporter 3), member 3 regulator 1	Plasma Membrane	other
SLC9A6	1073	2,99E-04	solute carrier family 9, subfamily A (NHE6, cation proton antiporter 6), member 6	Plasma Membrane	transporter
SLC9A7	1272	2,42E-04	solute carrier family 9, subfamily A (NHE7, cation proton antiporter 7), member 7	Cytoplasm	transporter
SLC9B2	1026	5,37E-04	solute carrier family 9, subfamily B (NHA2, cation proton antiporter 2), member 2	Plasma Membrane	other
SLFN11	-1035	2,76E-04	schlafen family member 11	Nucleus	enzyme
SLFNL1	1819	1,14E-04	schlafen-like 1	Other	other
SLITRK6	-2277	9,24E-05	SLIT and NTRK-like family, member 6	Other	other
SMARCA1	-1109	4,12E-03	SWI/SNF related, matrix associated, actin dependent regulator of chromatin, subfamily a, member 1	Nucleus	transcription regulator
SMARCD3	-1014	3,85E-04	SWI/SNF related, matrix associated, actin dependent regulator of chromatin, subfamily d, member 3	Nucleus	transcription regulator
SMC1A	-1069	5,79E-04	structural maintenance of chromosomes 1A	Nucleus	transporter
SMG1	1175	2,43E-04	SMG1 phosphatidylinositol 3-kinase-related kinase	Cytoplasm	kinase
SMIM12	1430	1,62E-04	small integral membrane protein 12	Other	other
SMIM14	-1037	4,01E-04	small integral membrane protein 14	Other	other
SMOX	1228	3,48E-03	spermine oxidase	Cytoplasm	enzyme
SMS	1181	2,22E-04	spermine synthase	Cytoplasm	enzyme
SNAI2	1394	2,22E-04	snail family zinc finger 2	Nucleus	transcription regulator
SNAI3-AS1	-1408	3,51E-04	SNAI3 antisense RNA 1	Other	other
SNCA	-2129	1,04E-04	synuclein, alpha (non A4 component of amyloid precursor)	Cytoplasm	other
SNHG15	1462	1,56E-04	small nucleolar RNA host gene 15 (non-protein coding)	Other	other
SNHG17	1559	7,10E-04	small nucleolar RNA host gene 17 (non-protein coding)	Other	other
SNHG7	1022	4,11E-04	small nucleolar RNA host gene 7 (non-protein coding)	Other	other
SNRNP70	1103	7,92E-04	small nuclear ribonucleoprotein 70kDa (U1)	Nucleus	other
SNRPB	1048	1,60E-03	small nuclear ribonucleoprotein polypeptides B and B1	Nucleus	other
SNX10	-1146	3,06E-04	sorting nexin 10	Cytoplasm	transporter
SNX12	1395	1,30E-03	sorting nexin 12	Other	transporter
SNX16	-1136	2,69E-04	sorting nexin 16	Other	transporter
SNX25	-1044	2,73E-04	sorting nexin 25	Other	other
SNX29P2	1036	5,40E-04	sorting nexin 29 pseudogene 2	Other	other
SOCS5	1384	1,87E-04	suppressor of cytokine signaling 5	Extracellular Space	cytokine
SORT1	-1064	3,02E-04	sortilin 1	Cytoplasm	transporter
SOS2	-1103	3,00E-04	son of sevenless homolog 2 (Drosophila)	Cytoplasm	other
SOX3	1070	4,63E-03	SRY (sex determining region Y)-box 3	Nucleus	transcription regulator
SP110	-1275	2,69E-04	SP110 nuclear body protein	Nucleus	other
SP3	1455	2,71E-04	Sp3 transcription factor	Nucleus	transcription regulator
SPAG9	-1109	2,69E-04	sperm associated antigen 9	Cytoplasm	other
SPATA13	1146	2,36E-04	spermatogenesis associated 13	Plasma Membrane	other
SPATA20	-1046	3,19E-04	spermatogenesis associated 20	Other	other
SPATA6	-1215	2,10E-04	spermatogenesis associated 6	Other	other
SPC24	-1106	5,45E-04	SPC24, NDC80 kinetochore complex component	Cytoplasm	other
SPDYE3	1065	9,53E-04	speedy/RINGO cell cycle regulator family member E3	Other	other
SPDYE6 (includes others)	1169	5,05E-04	speedy/RINGO cell cycle regulator family member E6	Other	other
SPDYE7P	1056	3,32E-04	speedy/RINGO cell cycle regulator family member E7, pseudogene	Other	other
SPIN1	1196	5,18E-04	spindlin 1	Nucleus	other
SPOCD1	2058	1,89E-04	SPOC domain containing 1	Other	other
SPOPL	1077	2,56E-04	speckle-type POZ protein-like	Other	other
SPRY2	1664	2,72E-04	sprouty homolog 2 (Drosophila)	Plasma Membrane	other
SPTLC3	1145	2,66E-04	serine palmitoyltransferase, long chain base subunit 3	Cytoplasm	enzyme
SQRDL	1235	2,60E-04	sulfide quinone reductase-like (yeast)	Cytoplasm	enzyme
SRCIN1	-1431	8,42E-04	SRC kinase signaling inhibitor 1	Cytoplasm	other
SREBF1	-1743	1,14E-04	sterol regulatory element binding transcription factor 1	Nucleus	transcription regulator
SREBF2	-1292	4,65E-04	sterol regulatory element binding transcription factor 2	Nucleus	transcription regulator
SRF	1324	1,89E-04	serum response factor (c-fos serum response element-binding transcription factor)	Nucleus	transcription regulator
SRFBP1	1383	1,62E-04	serum response factor binding protein 1	Nucleus	other
SRM	1581	1,33E-04	spermidine synthase	Cytoplasm	enzyme
SRRM3	-1404	1,56E-04	serine/arginine repetitive matrix 3	Other	other
SRSF6	1230	7,25E-04	serine/arginine-rich splicing factor 6	Nucleus	other
SSFA2	1527	3,89E-04	sperm specific antigen 2	Plasma Membrane	other
SSR3	1534	1,04E-03	signal sequence receptor, gamma (translocon-associated protein gamma)	Cytoplasm	other
ST3GAL4	1159	2,70E-04	ST3 beta-galactoside alpha-2,3-sialyltransferase 4	Cytoplasm	enzyme
ST6GALNAC2	-1303	2,74E-04	ST6 (alpha-N-acetyl-neuraminyl-2,3-beta-galactosyl-1,3)-N-acetylgalactosaminide alpha-2,6-sialyltransferase 2	Cytoplasm	enzyme
ST7-AS1	-1695	2,32E-04	ST7 antisense RNA 1	Other	other
STAG2	-1180	5,37E-04	stromal antigen 2	Nucleus	other
STARD8	-1270	3,12E-04	StAR-related lipid transfer (START) domain containing 8	Cytoplasm	other
STAT4	-1044	4,85E-04	signal transducer and activator of transcription 4	Nucleus	transcription regulator
STAT6	-1259	1,93E-04	signal transducer and activator of transcription 6, interleukin-4 induced	Nucleus	transcription regulator
STAU2	-1397	1,64E-04	staufen double-stranded RNA binding protein 2	Cytoplasm	other
STC2	3689	9,31E-05	stanniocalcin 2	Extracellular Space	other
STEAP3	1543	6,65E-04	STEAP family member 3, metalloreductase	Cytoplasm	transporter
STIM1	-1053	3,27E-04	stromal interaction molecule 1	Plasma Membrane	ion channel
STK17A	1454	2,10E-04	serine/threonine kinase 17a	Nucleus	kinase
STK17B	1030	3,13E-04	serine/threonine kinase 17b	Nucleus	kinase
STK24	5103	5,13E-05	serine/threonine kinase 24	Cytoplasm	kinase
STK32B	1177	2,23E-04	serine/threonine kinase 32B	Other	kinase
STK36	-1077	2,00E-03	serine/threonine kinase 36	Cytoplasm	kinase
STK4	1464	2,43E-04	serine/threonine kinase 4	Cytoplasm	kinase
STMN3	1292	8,54E-04	stathmin-like 3	Nucleus	other
STOML1	1449	2,12E-04	stomatin (EPB72)-like 1	Other	other
STON1	-1835	1,22E-04	stonin 1	Plasma Membrane	other
STRADA	-1062	2,62E-03	STE20-related kinase adaptor alpha	Nucleus	kinase
STT3B	1068	2,55E-04	STT3B, subunit of the oligosaccharyltransferase complex (catalytic)	Cytoplasm	enzyme
STX16	-1162	2,22E-04	syntaxin 16	Cytoplasm	transporter
STXBP4	-1506	2,16E-04	syntaxin binding protein 4	Cytoplasm	other
SUFU	-1081	2,99E-04	suppressor of fused homolog (Drosophila)	Nucleus	transcription regulator
SULT2B1	-1822	3,11E-04	sulfotransferase family, cytosolic, 2B, member 1	Cytoplasm	enzyme
SUMO2	-1018	3,57E-03	small ubiquitin-like modifier 2	Nucleus	enzyme
SUN1	1678	1,35E-04	Sad1 and UNC84 domain containing 1	Nucleus	other
SUOX	-1156	5,04E-04	sulfite oxidase	Cytoplasm	enzyme
SUPT16H	1524	1,93E-04	suppressor of Ty 16 homolog (S. cerevisiae)	Nucleus	transcription regulator
SUPT5H	-1080	5,16E-04	suppressor of Ty 5 homolog (S. cerevisiae)	Nucleus	transcription regulator
SURF6	1433	6,13E-04	surfeit 6	Nucleus	other
SUV420H2	-1137	6,84E-04	suppressor of variegation 4-20 homolog 2 (Drosophila)	Nucleus	enzyme
SV2A	-1424	2,44E-04	synaptic vesicle glycoprotein 2A	Cytoplasm	transporter	levetiracetam
SWT1	-1021	3,42E-04	SWT1 RNA endoribonuclease homolog (S. cerevisiae)	Extracellular Space	other
SYCP2	-1316	2,10E-04	synaptonemal complex protein 2	Nucleus	other
SYNCRIP	1050	1,23E-03	synaptotagmin binding, cytoplasmic RNA interacting protein	Nucleus	other
SYNE1	-1474	1,45E-04	spectrin repeat containing, nuclear envelope 1	Nucleus	other
SYNE2	1290	2,71E-04	spectrin repeat containing, nuclear envelope 2	Nucleus	other
SYNM	-1245	3,46E-04	synemin, intermediate filament protein	Cytoplasm	other
SYNPO2	-2221	9,31E-05	synaptopodin 2	Cytoplasm	other
SYT3	-1219	2,07E-03	synaptotagmin III	Cytoplasm	transporter
SZRD1	1237	1,96E-04	SUZ RNA binding domain containing 1	Other	other
TACC1	1187	3,55E-04	transforming, acidic coiled-coil containing protein 1	Nucleus	other
TAF4B	1108	3,10E-04	TAF4b RNA polymerase II, TATA box binding protein (TBP)-associated factor, 105kDa	Nucleus	transcription regulator
TAGLN2	1154	2,66E-04	transgelin 2	Cytoplasm	other
TANC2	-1063	2,62E-04	tetratricopeptide repeat, ankyrin repeat and coiled-coil containing 2	Nucleus	transcription regulator
TAPBP	-1343	2,01E-02	TAP binding protein (tapasin)	Cytoplasm	transporter
TAPBPL	1107	2,73E-04	TAP binding protein-like	Cytoplasm	other
TBC1D2	1371	2,32E-04	TBC1 domain family, member 2	Cytoplasm	other
TBC1D4	1039	3,22E-04	TBC1 domain family, member 4	Cytoplasm	other
TBC1D8B	-1810	2,74E-04	TBC1 domain family, member 8B (with GRAM domain)	Other	other
TBCCD1	1169	4,42E-04	TBCC domain containing 1	Cytoplasm	other
TBCD	-1273	2,55E-04	tubulin folding cofactor D	Cytoplasm	other
TDRKH	-1070	2,86E-04	tudor and KH domain containing	Cytoplasm	other
TEAD1	1335	2,71E-04	TEA domain family member 1 (SV40 transcriptional enhancer factor)	Nucleus	transcription regulator
TEAD4	1319	2,77E-04	TEA domain family member 4	Nucleus	transcription regulator
TEP1	1717	1,22E-04	telomerase-associated protein 1	Nucleus	enzyme
TESK2	-1276	2,22E-04	testis-specific kinase 2	Nucleus	kinase
TET1	-1140	2,94E-04	tet methylcytosine dioxygenase 1	Nucleus	other
TET2	-1099	2,80E-04	tet methylcytosine dioxygenase 2	Other	other
TEX261	1163	1,08E-03	testis expressed 261	Extracellular Space	other
TFAP2C	1141	4,57E-04	transcription factor AP-2 gamma (activating enhancer binding protein 2 gamma)	Nucleus	transcription regulator
TFPI	-1839	1,09E-04	tissue factor pathway inhibitor (lipoprotein-associated coagulation inhibitor)	Extracellular Space	other	dalteparin
TGFB1I1	1287	3,06E-03	transforming growth factor beta 1 induced transcript 1	Nucleus	transcription regulator
TGFB3	-1003	3,12E-04	transforming growth factor, beta 3	Extracellular Space	growth factor
TGFBR2	1229	2,03E-04	transforming growth factor, beta receptor II (70/80kDa)	Plasma Membrane	kinase
TGFBR3	1410	1,71E-04	transforming growth factor, beta receptor III	Plasma Membrane	kinase
THAP5	1045	1,74E-03	THAP domain containing 5	Nucleus	other
THBS1	2193	9,31E-05	thrombospondin 1	Extracellular Space	other
THEM4	1006	8,32E-04	thioesterase superfamily member 4	Plasma Membrane	enzyme
THRA	-1228	3,09E-04	thyroid hormone receptor, alpha	Nucleus	ligand-dependent nuclear receptor	3,5-diiodothyropropionic acid, denosumab/levothyroxine, amiodarone, levothyroxine, dextrothyroxine, L-triiodothyronine
TIMM13	1020	5,69E-04	translocase of inner mitochondrial membrane 13 homolog (yeast)	Cytoplasm	transporter
TIMM44	1146	2,32E-04	translocase of inner mitochondrial membrane 44 homolog (yeast)	Cytoplasm	transporter
TIMP3	4550	9,31E-05	TIMP metallopeptidase inhibitor 3	Extracellular Space	other
TINCR	-1072	5,60E-04	tissue differentiation-inducing non-protein coding RNA	Other	other
TK1	-1043	4,20E-04	thymidine kinase 1, soluble	Cytoplasm	kinase
TLE1	1194	2,52E-04	transducin-like enhancer of split 1 (E(sp1) homolog, Drosophila)	Nucleus	transcription regulator
TLE2	-1044	2,86E-04	transducin-like enhancer of split 2 (E(sp1) homolog, Drosophila)	Nucleus	transcription regulator
TLE6	-1059	5,13E-04	transducin-like enhancer of split 6 (E(sp1) homolog, Drosophila)	Nucleus	other
TM4SF1	1741	1,40E-04	transmembrane 4 L six family member 1	Plasma Membrane	other
TM7SF2	-1332	1,93E-04	transmembrane 7 superfamily member 2	Cytoplasm	enzyme
TMBIM1	1249	1,27E-03	transmembrane BAX inhibitor motif containing 1	Cytoplasm	other
TMCC3	1691	1,22E-04	transmembrane and coiled-coil domain family 3	Other	other
TMED4	1240	1,93E-04	transmembrane emp24 protein transport domain containing 4	Cytoplasm	transporter
TMEM104	-1123	9,41E-04	transmembrane protein 104	Other	transporter
TMEM106B	-1206	2,55E-04	transmembrane protein 106B	Other	other
TMEM106C	-1127	5,18E-04	transmembrane protein 106C	Other	other
TMEM107	-1403	1,69E-04	transmembrane protein 107	Other	other
TMEM108	-1062	4,98E-04	transmembrane protein 108	Other	other
TMEM109	1242	1,01E-03	transmembrane protein 109	Cytoplasm	other
TMEM110	1256	2,32E-04	transmembrane protein 110	Other	other
TMEM129	-1004	7,13E-04	transmembrane protein 129	Other	other
TMEM135	-1220	2,55E-04	transmembrane protein 135	Cytoplasm	other
TMEM144	-1027	7,45E-04	transmembrane protein 144	Other	other
TMEM158	1924	1,62E-04	transmembrane protein 158 (gene/pseudogene)	Plasma Membrane	other
TMEM169	-1115	2,50E-04	transmembrane protein 169	Other	other
TMEM173	1392	4,60E-04	transmembrane protein 173	Cytoplasm	other
TMEM191A	-1312	1,87E-04	transmembrane protein 191A (pseudogene)	Other	other
TMEM192	1865	1,11E-04	transmembrane protein 192	Other	other
TMEM198B	-1315	1,65E-03	transmembrane protein 198B, pseudogene	Other	other
TMEM2	1428	2,10E-04	transmembrane protein 2	Other	other
TMEM200A	-1089	2,52E-04	transmembrane protein 200A	Other	other
TMEM231	1299	5,09E-04	transmembrane protein 231	Extracellular Space	other
TMEM237	-1628	2,78E-04	transmembrane protein 237	Other	other
TMEM38B	1303	3,72E-04	transmembrane protein 38B	Nucleus	ion channel
TMEM40	1911	2,32E-04	transmembrane protein 40	Other	other
TMEM41A	1005	6,36E-04	transmembrane protein 41A	Other	other
TMEM43	1033	3,82E-04	transmembrane protein 43	Nucleus	other
TMEM44	1215	5,86E-04	transmembrane protein 44	Other	other
TMEM67	-1052	5,56E-04	transmembrane protein 67	Plasma Membrane	other
TMEM8B	-1230	6,77E-04	transmembrane protein 8B	Plasma Membrane	other
TMOD3	1299	1,87E-04	tropomodulin 3 (ubiquitous)	Cytoplasm	other
TMSB15A	-1444	1,62E-04	thymosin beta 15a	Cytoplasm	other
TMTC1	5613	9,31E-05	transmembrane and tetratricopeptide repeat containing 1	Cytoplasm	other
TMX3	-1358	3,53E-04	thioredoxin-related transmembrane protein 3	Cytoplasm	enzyme
TNC	3093	9,66E-05	tenascin C	Extracellular Space	other
TNFAIP8L1	1062	5,63E-04	tumor necrosis factor, alpha-induced protein 8-like 1	Other	other
TNFRSF10A	1080	2,67E-04	tumor necrosis factor receptor superfamily, member 10a	Plasma Membrane	transmembrane receptor	trm-1
TNFRSF10D	1159	4,98E-04	tumor necrosis factor receptor superfamily, member 10d, decoy with truncated death domain	Plasma Membrane	transmembrane receptor
TNFRSF12A	1861	1,09E-04	tumor necrosis factor receptor superfamily, member 12A	Plasma Membrane	transmembrane receptor
TNFRSF21	3917	5,13E-05	tumor necrosis factor receptor superfamily, member 21	Plasma Membrane	transmembrane receptor
TNIP2	1053	4,99E-04	TNFAIP3 interacting protein 2	Cytoplasm	other
TNRC18	-1031	1,01E-03	trinucleotide repeat containing 18	Other	other
TNS3	1010	2,87E-04	tensin 3	Other	phosphatase
TOB1	-1060	4,62E-04	transducer of ERBB2, 1	Nucleus	transcription regulator
TOB1-AS1	-1464	2,27E-04	TOB1 antisense RNA 1	Other	other
TOLLIP	1040	4,69E-04	toll interacting protein	Cytoplasm	other
TOM1L1	-1108	4,72E-04	target of myb1 (chicken)-like 1	Cytoplasm	other
TOMM40	1478	2,42E-04	translocase of outer mitochondrial membrane 40 homolog (yeast)	Cytoplasm	ion channel
TOPORS-AS1	-1092	4,52E-04	TOPORS antisense RNA 1	Other	other
TOR3A	1121	2,42E-04	torsin family 3, member A	Cytoplasm	enzyme
TP53INP1	-2069	1,21E-04	tumor protein p53 inducible nuclear protein 1	Nucleus	other
TP53INP2	-1317	3,10E-04	tumor protein p53 inducible nuclear protein 2	Nucleus	other
TP73-AS1	1087	5,95E-04	TP73 antisense RNA 1	Other	other
TPCN2	1004	3,37E-03	two pore segment channel 2	Cytoplasm	ion channel
TPM1	2094	9,31E-05	tropomyosin 1 (alpha)	Cytoplasm	other
TPM4	1333	1,87E-04	tropomyosin 4	Cytoplasm	other
TPMT	2118	1,33E-04	thiopurine S-methyltransferase	Cytoplasm	enzyme	olsalazine
TRABD2A	2535	1,86E-04	TraB domain containing 2A	Plasma Membrane	peptidase
TRAM2	1710	9,05E-04	translocation associated membrane protein 2	Other	other
TRAP1	1064	3,54E-04	TNF receptor-associated protein 1	Cytoplasm	enzyme
TRIM16L	1047	1,69E-03	tripartite motif containing 16-like	Other	other
TRIM2	-1323	3,37E-04	tripartite motif containing 2	Cytoplasm	enzyme
TRIM36	-1015	4,42E-04	tripartite motif containing 36	Cytoplasm	other
TRIM37	-1452	1,45E-04	tripartite motif containing 37	Cytoplasm	enzyme
TRIM45	-1087	2,90E-04	tripartite motif containing 45	Cytoplasm	other
TRIM52	-1686	3,82E-04	tripartite motif containing 52	Other	other
TRIM58	1551	1,33E-04	tripartite motif containing 58	Other	other
TRIM59	-1208	4,50E-04	tripartite motif containing 59	Cytoplasm	enzyme
TRIM6	-1283	3,70E-04	tripartite motif containing 6	Cytoplasm	other
TRIM69	-1048	4,35E-04	tripartite motif containing 69	Nucleus	enzyme
TRIP11	1105	2,66E-04	thyroid hormone receptor interactor 11	Cytoplasm	transcription regulator
TRIP13	1041	2,86E-04	thyroid hormone receptor interactor 13	Cytoplasm	transcription regulator
TRIQK	-1804	1,87E-04	triple QxxK/R motif containing	Other	other
TRMT2B	1087	3,96E-04	tRNA methyltransferase 2 homolog B (S. cerevisiae)	Cytoplasm	enzyme
TRMT61A	1760	2,04E-04	tRNA methyltransferase 61 homolog A (S. cerevisiae)	Other	enzyme
TRNP1	1145	2,48E-04	TMF1-regulated nuclear protein 1	Nucleus	other
TRNT1	1058	2,74E-04	tRNA nucleotidyl transferase, CCA-adding, 1	Cytoplasm	enzyme
TRO	-1490	1,86E-04	trophinin	Plasma Membrane	other
TRPC1	-1201	2,35E-04	transient receptor potential cation channel, subfamily C, member 1	Plasma Membrane	ion channel
TRPS1	-1105	1,83E-03	trichorhinophalangeal syndrome I	Nucleus	transcription regulator
TSHZ1	1326	2,16E-04	teashirt zinc finger homeobox 1	Nucleus	transcription regulator
TSPAN1	1794	2,59E-04	tetraspanin 1	Other	other
TSPAN13	1998	1,69E-04	tetraspanin 13	Plasma Membrane	other
TSPAN14	1920	1,04E-04	tetraspanin 14	Other	other
TSPAN9	1135	5,50E-04	tetraspanin 9	Plasma Membrane	other
TSPYL1	-1185	2,74E-04	TSPY-like 1	Nucleus	other
TSPYL2	-1379	1,87E-04	TSPY-like 2	Nucleus	other
TSR1	1158	2,36E-04	TSR1, 20S rRNA accumulation, homolog (S. cerevisiae)	Nucleus	other
TSSC4	1088	2,79E-04	tumor suppressing subtransferable candidate 4	Other	other
TTC21A	-1246	2,07E-04	tetratricopeptide repeat domain 21A	Extracellular Space	other
TTC3	-1205	4,48E-04	tetratricopeptide repeat domain 3	Cytoplasm	enzyme
TTC33	-1559	3,05E-04	tetratricopeptide repeat domain 33	Other	other
TTC39A	-1117	2,86E-04	tetratricopeptide repeat domain 39A	Other	other
TTC39C	1084	2,62E-04	tetratricopeptide repeat domain 39C	Other	other
TTF2	1320	7,00E-04	transcription termination factor, RNA polymerase II	Cytoplasm	transcription regulator
TTL	1020	3,86E-04	tubulin tyrosine ligase	Cytoplasm	enzyme
TTLL11	1083	7,89E-04	tubulin tyrosine ligase-like family, member 11	Other	other
TTLL7	-1082	3,12E-04	tubulin tyrosine ligase-like family, member 7	Plasma Membrane	other
TUBD1	-1065	2,77E-04	tubulin, delta 1	Cytoplasm	other	epothilone B, colchicine/probenecid, larotaxel, eribulin, davunetide, vintafolide, milataxel, cevipabulin, gemcitabine/paclitaxel, docetaxel/prednisone, cyclophosphamide/prednisone/vincristine, docetaxel/hydrocortisone, cyclophosphamide/docetaxel, gemcitabine/vinorelbine, cyclophosphamide/daunorubicin/imatinib/prednisone/vincristine, cyclophosphamide/topotecan/vincristine, docetaxel/gemcitabine, …
TUFT1	1009	5,02E-04	tuftelin 1	Cytoplasm	other
TXNL4A	1472	1,56E-04	thioredoxin-like 4A	Nucleus	enzyme
TYW1	1583	1,27E-04	tRNA-yW synthesizing protein 1 homolog (S. cerevisiae)	Other	other
U2AF2	1204	3,03E-04	U2 small nuclear RNA auxiliary factor 2	Nucleus	other
UAP1	1237	7,14E-04	UDP-N-acteylglucosamine pyrophosphorylase 1	Nucleus	enzyme
UBAC2	3703	1,93E-04	UBA domain containing 2	Cytoplasm	enzyme
UBALD2	-1234	2,40E-04	UBA-like domain containing 2	Other	other
UBE2G2	1527	2,21E-04	ubiquitin-conjugating enzyme E2G 2	Cytoplasm	enzyme
UBE2J2	1013	3,63E-04	ubiquitin-conjugating enzyme E2, J2	Cytoplasm	enzyme
UBE2O	-1164	4,14E-04	ubiquitin-conjugating enzyme E2O	Nucleus	enzyme
UBE2Z	-1171	3,29E-04	ubiquitin-conjugating enzyme E2Z	Other	other
UBE3C	1129	3,42E-04	ubiquitin protein ligase E3C	Nucleus	enzyme
UBE4B	-1086	2,55E-04	ubiquitination factor E4B	Cytoplasm	enzyme
UBL4A	1805	1,13E-04	ubiquitin-like 4A	Cytoplasm	enzyme
UBQLN1	1218	9,94E-04	ubiquilin 1	Cytoplasm	other
UBXN2A	1763	1,49E-04	UBX domain protein 2A	Other	other
UBXN7	1065	2,90E-04	UBX domain protein 7	Other	other
UFL1	-1109	2,55E-04	UFM1-specific ligase 1	Cytoplasm	other
UFM1	1052	6,71E-04	ubiquitin-fold modifier 1	Cytoplasm	other
UGCG	2370	8,76E-05	UDP-glucose ceramide glucosyltransferase	Cytoplasm	enzyme	N-butyldeoxygalactonojirimycin, N-butyldeoxynojirimycin
UGGT1	1386	2,03E-04	UDP-glucose glycoprotein glucosyltransferase 1	Cytoplasm	enzyme
UHMK1	1236	2,37E-04	U2AF homology motif (UHM) kinase 1	Nucleus	kinase
UHRF1	1007	6,72E-04	ubiquitin-like with PHD and ring finger domains 1	Nucleus	transcription regulator
ULBP3	1499	2,26E-04	UL16 binding protein 3	Plasma Membrane	transmembrane receptor
UNC13D	-1172	2,22E-04	unc-13 homolog D (C. elegans)	Cytoplasm	other
UNC5C	-1627	1,22E-04	unc-5 homolog C (C. elegans)	Plasma Membrane	transmembrane receptor
UNK	-1471	2,12E-04	unkempt family zinc finger	Nucleus	transporter
UQCC1	1302	1,50E-03	ubiquinol-cytochrome c reductase complex assembly factor 1	Cytoplasm	other
URB1	1017	1,24E-03	URB1 ribosome biogenesis 1 homolog (S. cerevisiae)	Nucleus	other
USO1	-1030	2,97E-04	USO1 vesicle transport factor	Cytoplasm	transporter
USP10	1537	1,87E-04	ubiquitin specific peptidase 10	Cytoplasm	peptidase
USP15	1280	3,53E-04	ubiquitin specific peptidase 15	Cytoplasm	peptidase
USP22	1135	4,41E-04	ubiquitin specific peptidase 22	Nucleus	peptidase
USP3	1206	6,67E-04	ubiquitin specific peptidase 3	Cytoplasm	peptidase
USP32	-1518	1,93E-04	ubiquitin specific peptidase 32	Cytoplasm	enzyme
USP6	-1464	2,36E-04	ubiquitin specific peptidase 6 (Tre-2 oncogene)	Cytoplasm	peptidase
UTP11L	1863	1,38E-04	UTP11-like, U3 small nucleolar ribonucleoprotein, (yeast)	Nucleus	other
[truncated: 115 more rows]

## Sheet: RNA-seq
Gene Symbol	Log Ratio	p-value	Entrez Gene Name	Location	Type(s)	Drug(s)
ABCA5	-1288	5,00E-05	ATP-binding cassette, sub-family A (ABC1), member 5	Plasma Membrane	transporter
ABCG2	1166	5,00E-05	ATP-binding cassette, sub-family G (WHITE), member 2	Plasma Membrane	transporter
ABI3BP	1297	5,00E-05	ABI family, member 3 (NESH) binding protein	Extracellular Space	other
ABLIM1	1071	5,00E-05	actin binding LIM protein 1	Cytoplasm	other
ABLIM3	1219	5,00E-05	actin binding LIM protein family, member 3	Cytoplasm	other
ABRACL	-1256	5,00E-05	ABRA C-terminal like	Other	other
ABTB1	1000	5,00E-05	ankyrin repeat and BTB (POZ) domain containing 1	Cytoplasm	translation regulator
ACHE	-1447	5,00E-05	acetylcholinesterase (Yt blood group)	Plasma Membrane	enzyme	ZT-1, ladostigil, CHF-2060, atropine/edrophonium, BW 284 C 51, neostigmine, 2,3 butanedione monoxime, echothiophate, tacrine, edrophonium, isoflurophate, pyridostigmine, demecarium, ambenonium, donepezil, pralidoxime, rivastigmine, thiamine, huperzine A, physostigmine, galanthamine
ACTA2	2739	5,00E-05	actin, alpha 2, smooth muscle, aorta	Cytoplasm	other
ADAM12	4163	5,00E-05	ADAM metallopeptidase domain 12	Plasma Membrane	peptidase
ADAMTS12	1984	5,00E-05	ADAM metallopeptidase with thrombospondin type 1 motif, 12	Extracellular Space	peptidase
ADAMTS15	-1487	5,00E-05	ADAM metallopeptidase with thrombospondin type 1 motif, 15	Extracellular Space	peptidase
ADAMTS7	1217	5,00E-05	ADAM metallopeptidase with thrombospondin type 1 motif, 7	Extracellular Space	peptidase
ADAMTSL1	1944	5,00E-05	ADAMTS-like 1	Extracellular Space	other
ADCY5	-2131	5,00E-05	adenylate cyclase 5	Plasma Membrane	enzyme
ADM	-1180	5,00E-05	adrenomedullin	Extracellular Space	other
ADM2	-1292	5,00E-05	adrenomedullin 2	Extracellular Space	other
ADRB2	1744	5,00E-05	adrenoceptor beta 2, surface	Plasma Membrane	G-protein coupled receptor	articaine/epinephrine, bupivacaine/epinephrine, carteolol, dipivefrin, meluadrine, epinephrine/prilocaine, epinephrine/lidocaine, bedoradrine, KUL 7211, arformoterol, indacaterol, PYM-50018, budesonide/formoterol, nebivolol, vilanterol, formoterol/mometasone furoate, glycopyrrolate/indacaterol, latanoprost/timolol, umeclidinium/vilanterol, fluticasone/salmeterol, albuterol/ipratropium, carvedilol…
AFAP1	1260	5,00E-05	actin filament associated protein 1	Cytoplasm	other
AFAP1L1	1683	5,00E-05	actin filament associated protein 1-like 1	Other	other
AFAP1L2	1539	5,00E-05	actin filament associated protein 1-like 2	Cytoplasm	other
AFF3	3616	5,00E-05	AF4/FMR2 family, member 3	Nucleus	transcription regulator
AGAP2	-1034	1,00E-04	ArfGAP with GTPase domain, ankyrin repeat and PH domain 2	Nucleus	enzyme
AHR	1174	5,00E-05	aryl hydrocarbon receptor	Nucleus	ligand-dependent nuclear receptor
AIF1L	-2703	5,00E-05	allograft inflammatory factor 1-like	Plasma Membrane	other
AK4	1187	5,00E-05	adenylate kinase 4	Cytoplasm	kinase
AKD1	1036	5,00E-05	adenylate kinase 9	Other	kinase
ALCAM	-1318	5,00E-05	activated leukocyte cell adhesion molecule	Plasma Membrane	other
ALPP	1059	5,00E-05	alkaline phosphatase, placental	Plasma Membrane	phosphatase
AMIGO1	1784	5,00E-05	adhesion molecule with Ig-like domain 1	Other	other
AMOTL1	1126	5,00E-05	angiomotin like 1	Plasma Membrane	other
ANAPC11	-1006	5,00E-05	anaphase promoting complex subunit 11	Cytoplasm	enzyme
ANGPTL4	-1423	5,00E-05	angiopoietin-like 4	Extracellular Space	other
ANK1	1193	5,00E-05	ankyrin 1, erythrocytic	Plasma Membrane	other
ANK2	-1632	5,00E-05	ankyrin 2, neuronal	Plasma Membrane	other
ANKH	1032	5,00E-05	ANKH inorganic pyrophosphate transport regulator	Plasma Membrane	transporter
ANKRD18B	-3862	5,00E-05	ankyrin repeat domain 18B	Other	other
ANKRD34A	-1282	5,00E-05	ankyrin repeat domain 34A	Cytoplasm	other
ANKRD44	-1328	2,00E-04	ankyrin repeat domain 44	Other	other
ANKRD45	-1237	2,50E-04	ankyrin repeat domain 45	Nucleus	transcription regulator
ANPEP	1139	5,00E-05	alanyl (membrane) aminopeptidase	Plasma Membrane	peptidase
AP1M2	-2502	5,00E-05	adaptor-related protein complex 1, mu 2 subunit	Cytoplasm	transporter
APOE	-2790	5,00E-05	apolipoprotein E	Extracellular Space	transporter
APOL3	1813	5,00E-05	apolipoprotein L, 4	Other	transporter
AR	-1120	5,00E-05	androgen receptor	Nucleus	ligand-dependent nuclear receptor	estradiol valerate/testosterone enanthate, estradiol cypionate/testosterone cypionate, BMS-641988, cyproterone acetate/ethinyl estradiol, enzalutamide, 1-testosterone, flutamide/goserelin, drospirenone/ethinyl estradiol, nilutamide, bicalutamide, flutamide, nandrolone decanoate, testosterone cypionate, cyproterone acetate, drospirenone, medroxyprogesterone acetate, oxandrolone, danazol, dihydrote…
ARAP2	-5087	5,00E-05	ArfGAP with RhoGAP domain, ankyrin repeat and PH domain 2	Cytoplasm	other
ARC	-1016	1,65E-03	activity-regulated cytoskeleton-associated protein	Cytoplasm	other
ARHGAP18	1085	5,00E-05	Rho GTPase activating protein 18	Cytoplasm	other
ARHGAP24	1037	5,00E-05	Rho GTPase activating protein 24	Cytoplasm	other
ARHGDIA	-1033	5,00E-05	Rho GDP dissociation inhibitor (GDI) alpha	Cytoplasm	other
ARHGDIG	-1445	6,60E-03	Rho GDP dissociation inhibitor (GDI) gamma	Cytoplasm	other
ARHGEF26	2119	5,00E-05	Rho guanine nucleotide exchange factor (GEF) 26	Plasma Membrane	other
ARHGEF37	1723	5,00E-05	Rho guanine nucleotide exchange factor (GEF) 37	Other	other
ARL15	-1993	5,00E-05	ADP-ribosylation factor-like 15	Other	other
ARL16	-1224	5,00E-05	ADP-ribosylation factor-like 16	Other	other
ASB9	1014	5,00E-05	ankyrin repeat and SOCS box containing 9	Nucleus	transcription regulator
ATCAY	-2961	5,00E-05	ataxia, cerebellar, Cayman type	Plasma Membrane	other
ATF3	1477	5,00E-05	activating transcription factor 3	Nucleus	transcription regulator
ATP2B1	1025	5,00E-05	ATPase, Ca++ transporting, plasma membrane 1	Plasma Membrane	transporter
ATP9A	2987	5,00E-05	ATPase, class II, type 9A	Cytoplasm	other
ATP9B	1038	5,00E-05	ATPase, class II, type 9B	Cytoplasm	transporter
AXIN2	-2283	5,00E-05	axin 2	Cytoplasm	other
B3GALT4	-1358	1,50E-04	UDP-Gal:betaGlcNAc beta 1,3-galactosyltransferase, polypeptide 4	Cytoplasm	enzyme
B3GNT5	1495	5,00E-05	UDP-GlcNAc:betaGal beta-1,3-N-acetylglucosaminyltransferase 5	Cytoplasm	enzyme
B3GNTL1	-1252	5,00E-05	UDP-GlcNAc:betaGal beta-1,3-N-acetylglucosaminyltransferase-like 1	Other	enzyme
BAIAP2	-1403	5,00E-05	BAI1-associated protein 2	Plasma Membrane	kinase
BAIAP2-AS1	-1424	5,00E-05	BAIAP2 antisense RNA 1 (head to head)	Other	other
BCAR3	1006	5,00E-05	breast cancer anti-estrogen resistance 3	Cytoplasm	other
BCHE	-2476	5,00E-05	butyrylcholinesterase	Plasma Membrane	enzyme	dipivefrin, malathion, atropine/edrophonium, echothiophate, tacrine, edrophonium, isoflurophate, pyridostigmine, pralidoxime, rivastigmine
BEGAIN	-1195	5,00E-05	brain-enriched guanylate kinase-associated	Nucleus	other
BEX4	1377	4,50E-04	brain expressed, X-linked 4	Cytoplasm	other
BMP4	2650	5,00E-05	bone morphogenetic protein 4	Extracellular Space	growth factor
BNC1	1118	5,00E-05	basonuclin 1	Nucleus	transcription regulator
BNC2	-1553	5,00E-05	basonuclin 2	Nucleus	other
C11orf63	1053	2,65E-03	chromosome 11 open reading frame 63	Other	other
C11orf96	1802	1,15E-03	chromosome 11 open reading frame 96	Other	other
C12orf68	-1066	5,00E-05	chromosome 12 open reading frame 68	Cytoplasm	other
C14orf37	-1944	5,00E-05	chromosome 14 open reading frame 37	Extracellular Space	other
C15orf52	1156	5,00E-05	chromosome 15 open reading frame 52	Other	other
C17orf62	-1187	5,00E-05	chromosome 17 open reading frame 62	Other	other
C17orf67	-1716	5,00E-05	chromosome 17 open reading frame 67	Other	other
C17orf70	-1048	5,00E-05	chromosome 17 open reading frame 70	Nucleus	other
C17orf89	-1095	5,00E-05	chromosome 17 open reading frame 89	Cytoplasm	other
C1QL4	-1141	5,00E-05	complement component 1, q subcomponent-like 4	Other	other
C1R	1478	5,00E-05	complement component 1, r subcomponent	Extracellular Space	peptidase	SERPING1
C20orf112	-1375	5,00E-05	chromosome 20 open reading frame 112	Other	other
C20orf195	-2423	3,00E-04	chromosome 20 open reading frame 195	Other	other
C2CD2	1120	5,00E-05	C2 calcium-dependent domain containing 2	Cytoplasm	other
C3orf52	-1156	3,50E-04	chromosome 3 open reading frame 52	Other	other
C3orf55	-1204	5,00E-05	chromosome 3 open reading frame 55	Other	other
C4orf32	1705	5,00E-05	chromosome 4 open reading frame 32	Other	other
C5AR1	-1275	5,00E-05	complement component 5a receptor 1	Plasma Membrane	G-protein coupled receptor
C6orf165	-1647	5,00E-05	chromosome 6 open reading frame 165	Other	other
C6orf99	-1058	2,50E-04	chromosome 6 open reading frame 99	Other	other
C7orf31	1327	5,00E-05	chromosome 7 open reading frame 31	Other	transporter
C8orf46	-1184	5,00E-05	chromosome 8 open reading frame 46	Other	other
CA11	-1226	5,00E-05	carbonic anhydrase XI	Extracellular Space	enzyme
CA12	-2697	5,00E-05	carbonic anhydrase XII	Plasma Membrane	enzyme	methazolamide, hydrochlorothiazide, acetazolamide, trichloromethiazide, chlorothiazide, chlorthalidone, benzthiazide, sulfacetamide, topiramate
CABLES1	1588	5,00E-05	Cdk5 and Abl enzyme substrate 1	Nucleus	other
CACNA1A	1401	5,00E-05	calcium channel, voltage-dependent, P/Q type, alpha 1A subunit	Plasma Membrane	ion channel	clevidipine butyrate, bepridil, pregabalin
CALB2	1385	7,00E-04	calbindin 2	Cytoplasm	other
CALCRL	-20,4	4,00E-04	calcitonin receptor-like
CANT1	-1043	5,00E-05	calcium activated nucleotidase 1	Extracellular Space	enzyme
CARD16	2519	5,00E-05	caspase recruitment domain family, member 16	Other	other
CASKIN2	-1002	5,00E-05	CASK interacting protein 2	Cytoplasm	other
CASP4	1500	5,00E-05	caspase 4, apoptosis-related cysteine peptidase	Cytoplasm	peptidase
CBFA2T3	-3388	5,00E-05	core-binding factor, runt domain, alpha subunit 2; translocated to, 3	Nucleus	transcription regulator
CBS	-1046	5,00E-05	cystathionine-beta-synthase	Cytoplasm	enzyme
CBX2	-1126	5,00E-05	chromobox homolog 2	Nucleus	transcription regulator
CBX8	-1073	5,00E-05	chromobox homolog 8	Nucleus	other
CCBL1	-1005	5,00E-05	cysteine conjugate-beta lyase, cytoplasmic	Cytoplasm	enzyme
CCDC137	-1267	5,00E-05	coiled-coil domain containing 137	Other	other
CCDC153	-2014	7,85E-03	coiled-coil domain containing 153	Other	other
CCDC57	-1021	5,00E-05	coiled-coil domain containing 57	Other	other
CCDC64	-1183	1,00E-04	coiled-coil domain containing 64	Cytoplasm	other
CCDC68	2072	5,00E-05	coiled-coil domain containing 68	Other	other
CCDC74A	-1217	5,00E-05	coiled-coil domain containing 74A	Other	other
CCDC74B	-1272	5,00E-05	coiled-coil domain containing 74B	Other	other
CCDC80	-2096	5,00E-05	coiled-coil domain containing 80	Nucleus	other
CCL2	2117	5,00E-05	chemokine (C-C motif) ligand 2	Extracellular Space	cytokine	mimosine
CCL5	1472	5,00E-05	chemokine (C-C motif) ligand 5	Extracellular Space	cytokine
CCM2L	-2779	4,50E-04	cerebral cavernous malformation 2-like	Other	other
CCNJL	2258	5,00E-05	cyclin J-like	Other	other
CD24	1335	5,00E-05	CD24 molecule	Plasma Membrane	other
CD27-AS1	1323	5,00E-05	CD27 antisense RNA 1	Other	other
CD274	1498	5,00E-05	CD274 molecule	Plasma Membrane	enzyme
CD83	1405	5,00E-05	CD83 molecule	Plasma Membrane	transmembrane receptor
CDC42EP4	-1257	5,00E-05	CDC42 effector protein (Rho GTPase binding) 4	Cytoplasm	other
CDH11	2965	5,00E-05	cadherin 11, type 2, OB-cadherin (osteoblast)	Plasma Membrane	other
CDH12	-2419	5,00E-05	cadherin 12, type 2 (N-cadherin 2)	Plasma Membrane	other
CDH13	2172	5,00E-05	cadherin 13	Plasma Membrane	other
CDH18	-1298	5,00E-05	cadherin 18, type 2	Plasma Membrane	other
CDH3	1353	5,00E-05	cadherin 3, type 1, P-cadherin (placental)	Plasma Membrane	other
CDH4	1712	5,00E-05	cadherin 4, type 1, R-cadherin (retinal)	Plasma Membrane	other
CDH9	-4497	5,00E-05	cadherin 9, type 2 (T1-cadherin)	Plasma Membrane	other
CDK18	1173	5,00E-05	cyclin-dependent kinase 18	Cytoplasm	kinase
CDK3	-1505	9,80E-03	cyclin-dependent kinase 3	Other	kinase	alvocidib
CDK6	1313	5,00E-05	cyclin-dependent kinase 6	Nucleus	kinase	palbociclib, LEE011, alvocidib
CDO1	2474	5,00E-05	cysteine dioxygenase type 1	Cytoplasm	enzyme
CDR1	-2021	1,12E-02	cerebellar degeneration-related protein 1, 34kDa	Other	other
CDR2L	-1327	5,00E-05	cerebellar degeneration-related protein 2-like	Other	other
CEP112	-1595	5,00E-05	centrosomal protein 112kDa	Cytoplasm	other
CFD	-1160	5,00E-05	complement factor D (adipsin)	Extracellular Space	peptidase
CHD5	-1679	5,00E-05	chromodomain helicase DNA binding protein 5	Nucleus	enzyme
CHN2	3848	5,00E-05	chimerin 2	Cytoplasm	other
CHRM3	-2225	5,00E-05	cholinergic receptor, muscarinic 3	Plasma Membrane	G-protein coupled receptor	fesoterodine, ABT-089, aclidinium, dextromethorphan/quinidine, umeclidinium, umeclidinium/vilanterol, atropine/edrophonium, cyclopentolate/phenylephrine, albuterol/ipratropium, trihexyphenidyl, carbamylcholine, darifenacin, methacholine, diphenhydramine, doxepin, quinidine, procyclidine, trospium, atropine sulfate/benzoic acid/hyoscyamine/methenamine/methylene blue/phenyl salicylate, homatropine,…
CHRM4	-1587	5,00E-05	cholinergic receptor, muscarinic 4	Plasma Membrane	G-protein coupled receptor	fesoterodine, ABT-089, aclidinium, dextromethorphan/quinidine, umeclidinium, umeclidinium/vilanterol, atropine/edrophonium, cyclopentolate/phenylephrine, albuterol/ipratropium, trihexyphenidyl, carbamylcholine, methacholine, diphenhydramine, doxepin, quinidine, procyclidine, trospium, atropine sulfate/benzoic acid/hyoscyamine/methenamine/methylene blue/phenyl salicylate, homatropine, dicyclomine,…
CHST11	-3122	5,00E-05	carbohydrate (chondroitin 4) sulfotransferase 11	Cytoplasm	enzyme
CHST15	2335	5,00E-05	carbohydrate (N-acetylgalactosamine 4-sulfate 6-O) sulfotransferase 15	Plasma Membrane	enzyme
CILP2	-1096	2,00E-04	cartilage intermediate layer protein 2	Extracellular Space	other
CITED4	1329	5,00E-05	Cbp/p300-interacting transactivator, with Glu/Asp-rich carboxy-terminal domain, 4	Nucleus	transcription regulator
CLDN1	1122	5,00E-05	claudin 1	Plasma Membrane	other
CLIC2	3469	3,50E-04	chloride intracellular channel 2	Cytoplasm	ion channel
CMPK2	4327	5,00E-05	cytidine monophosphate (UMP-CMP) kinase 2, mitochondrial	Cytoplasm	kinase
CNDP2	-1288	5,00E-05	CNDP dipeptidase 2 (metallopeptidase M20 family)	Cytoplasm	peptidase
CNRIP1	-1307	5,00E-05	cannabinoid receptor interacting protein 1	Other	other
COBLL1	-1005	5,00E-05	cordon-bleu WH2 repeat protein-like 1	Extracellular Space	other
COL11A1	-3907	5,00E-05	collagen, type XI, alpha 1	Extracellular Space	other	collagenase clostridium histolyticum
COL12A1	2255	5,00E-05	collagen, type XII, alpha 1	Extracellular Space	other	collagenase clostridium histolyticum
COL13A1	2390	5,00E-05	collagen, type XIII, alpha 1	Plasma Membrane	other	collagenase clostridium histolyticum
COL16A1	1212	5,00E-05	collagen, type XVI, alpha 1	Extracellular Space	other	collagenase clostridium histolyticum
COL18A1	1115	5,00E-05	collagen, type XVIII, alpha 1	Extracellular Space	other	collagenase clostridium histolyticum
COL1A1	-2624	5,00E-05	collagen, type I, alpha 1	Extracellular Space	other	collagenase clostridium histolyticum
COL1A2	1155	5,00E-05	collagen, type I, alpha 2	Extracellular Space	other	collagenase clostridium histolyticum
COL21A1	1872	5,00E-05	collagen, type XXI, alpha 1	Extracellular Space	other	collagenase clostridium histolyticum
COL26A1	1411	5,00E-05	collagen, type XXVI, alpha 1	Extracellular Space	other
COL4A5	1970	5,00E-05	collagen, type IV, alpha 5	Extracellular Space	other	collagenase clostridium histolyticum
COL4A6	4844	5,00E-05	collagen, type IV, alpha 6	Extracellular Space	other	collagenase clostridium histolyticum
COL5A3	1498	5,00E-05	collagen, type V, alpha 3	Extracellular Space	other	collagenase clostridium histolyticum
COL6A2	1451	5,00E-05	collagen, type VI, alpha 2	Extracellular Space	other	collagenase clostridium histolyticum
COL6A3	3061	5,00E-05	collagen, type VI, alpha 3	Extracellular Space	other	collagenase clostridium histolyticum
COX6B2	-5043	5,00E-05	cytochrome c oxidase subunit VIb polypeptide 2 (testis)	Cytoplasm	enzyme
CPA4	1601	5,00E-05	carboxypeptidase A4	Extracellular Space	peptidase
CPEB1	-1633	5,00E-05	cytoplasmic polyadenylation element binding protein 1	Cytoplasm	other
CPLX1	-1835	5,00E-05	complexin 1	Plasma Membrane	transporter
CPQ	1156	5,00E-05	carboxypeptidase Q	Extracellular Space	peptidase
CPS1	2326	5,00E-05	carbamoyl-phosphate synthase 1, mitochondrial	Cytoplasm	enzyme	N-carbamyl-L-glutamate
CPVL	2709	5,00E-05	carboxypeptidase, vitellogenic-like	Other	peptidase
CREB3L3	-2907	5,00E-05	cAMP responsive element binding protein 3-like 3	Other	other
CREG1	1189	5,00E-05	cellular repressor of E1A-stimulated genes 1	Nucleus	transcription regulator
CRLF1	-3870	5,00E-05	cytokine receptor-like factor 1	Extracellular Space	other
CSF1	1665	5,00E-05	colony stimulating factor 1 (macrophage)	Extracellular Space	cytokine
CSGALNACT1	-1650	5,00E-05	chondroitin sulfate N-acetylgalactosaminyltransferase 1	Cytoplasm	enzyme
CSNK1D	-1010	5,00E-05	casein kinase 1, delta	Cytoplasm	kinase
CTF1	-1183	5,00E-05	cardiotrophin 1	Extracellular Space	cytokine
CTHRC1	-1252	5,00E-05	collagen triple helix repeat containing 1	Extracellular Space	other
CTNNA2	-1028	5,00E-05	catenin (cadherin-associated protein), alpha 2	Plasma Membrane	other
CTSK	1015	1,00E-04	cathepsin K	Cytoplasm	peptidase
CUEDC1	-1555	5,00E-05	CUE domain containing 1	Other	other
CXXC5	-2064	5,00E-05	CXXC finger protein 5	Other	other
CYB561	-1080	5,00E-05	cytochrome b561	Cytoplasm	enzyme
CYBRD1	2053	5,00E-05	cytochrome b reductase 1	Cytoplasm	enzyme
CYGB	-4930	8,00E-04	cytoglobin	Cytoplasm	transporter
CYP27B1	-1568	5,00E-05	cytochrome P450, family 27, subfamily B, polypeptide 1	Cytoplasm	enzyme
CYP2E1	1416	1,65E-03	cytochrome P450, family 2, subfamily E, polypeptide 1	Cytoplasm	enzyme
CYP4F22	-4323	5,00E-05	cytochrome P450, family 4, subfamily F, polypeptide 22	Extracellular Space	enzyme
CYP4V2	2320	5,00E-05	cytochrome P450, family 4, subfamily V, polypeptide 2	Cytoplasm	enzyme
DANCR	-1228	5,00E-05	differentiation antagonizing non-protein coding RNA	Other	other
DDX58	1269	5,00E-05	DEAD (Asp-Glu-Ala-Asp) box polypeptide 58	Cytoplasm	enzyme
DDX60	2444	5,00E-05	DEAD (Asp-Glu-Ala-Asp) box polypeptide 60	Cytoplasm	enzyme
DENND2A	1050	5,00E-05	DENN/MADD domain containing 2A	Other	other
DENND3	1194	5,00E-05	DENN/MADD domain containing 3	Other	other
DFNA5	1673	5,00E-05	deafness, autosomal dominant 5	Cytoplasm	other
DGCR5	-1321	5,00E-05	DiGeorge syndrome critical region gene 5 (non-protein coding)	Other	other
DGCR9	-1841	5,00E-05	DiGeorge syndrome critical region gene 9	Other	other
DGKE	-1026	5,00E-05	diacylglycerol kinase, epsilon 64kDa	Cytoplasm	kinase
DHRS13	-1177	5,00E-05	dehydrogenase/reductase (SDR family) member 13	Other	enzyme
DHRS3	-1421	5,00E-05	dehydrogenase/reductase (SDR family) member 3	Cytoplasm	enzyme
DHX58	1226	5,00E-05	DEXH (Asp-Glu-X-His) box polypeptide 58	Cytoplasm	enzyme
DIRAS3	-1234	4,95E-03	DIRAS family, GTP-binding RAS-like 3	Plasma Membrane	enzyme
DLX3	1255	2,50E-04	distal-less homeobox 3	Nucleus	transcription regulator
DNAJC12	-2891	5,00E-05	DnaJ (Hsp40) homolog, subfamily C, member 12	Other	other
DNAJC22	1081	5,00E-05	DnaJ (Hsp40) homolog, subfamily C, member 22	Other	other
DNAJC6	1399	5,00E-05	DnaJ (Hsp40) homolog, subfamily C, member 6	Cytoplasm	other
DPEP1	-1541	2,90E-03	dipeptidase 1 (renal)	Cytoplasm	peptidase	cilastatin
DPF3	1212	5,00E-05	D4, zinc and double PHD fingers, family 3	Other	other
DPP4	2400	5,00E-05	dipeptidyl-peptidase 4	Plasma Membrane	peptidase	saxagliptin, talabostat, alogliptin, sitagliptin, vildagliptin, linagliptin, metformin/saxagliptin, simvastatin/sitagliptin, metformin/sitagliptin, linagliptin/metformin, alogliptin/pioglitazone
DPT	1501	5,00E-05	dermatopontin	Extracellular Space	other
DPYD	-1841	5,00E-05	dihydropyrimidine dehydrogenase	Cytoplasm	enzyme	eniluracil
DSE	-3127	5,00E-05	dermatan sulfate epimerase	Cytoplasm	enzyme
DSEL	-1392	5,00E-05	dermatan sulfate epimerase-like	Extracellular Space	enzyme
DUSP16	-2220	5,00E-05	dual specificity phosphatase 16	Nucleus	phosphatase
DUSP9	-2960	1,50E-03	dual specificity phosphatase 9	Nucleus	phosphatase
DYSF	-1369	5,00E-05	dysferlin	Plasma Membrane	other
ECHDC3	2084	5,00E-05	enoyl CoA hydratase domain containing 3	Cytoplasm	enzyme
EFEMP1	1054	5,00E-05	EGF containing fibulin-like extracellular matrix protein 1	Extracellular Space	enzyme
EFHD1	-1789	5,00E-05	EF-hand domain family, member D1	Cytoplasm	other
EFNA5	-3914	5,00E-05	ephrin-A5	Plasma Membrane	kinase
EFNB2	1973	5,00E-05	ephrin-B2	Plasma Membrane	other
EFR3B	-2335	5,00E-05	EFR3 homolog B (S. cerevisiae)	Other	other
EGF	1120	5,00E-05	epidermal growth factor	Extracellular Space	growth factor
EIF4A3	-1060	5,00E-05	eukaryotic translation initiation factor 4A3	Nucleus	enzyme
ELAVL2	1290	5,00E-05	ELAV like neuron-specific RNA binding protein 2	Cytoplasm	other
ELFN1	-3317	5,00E-05	extracellular leucine-rich repeat and fibronectin type III domain containing 1	Plasma Membrane	other
ELMOD1	-3209	5,00E-05	ELMO/CED-12 domain containing 1	Other	other
ENOX1	2501	5,00E-05	ecto-NOX disulfide-thiol exchanger 1	Plasma Membrane	other
ENTPD8	-1270	5,00E-05	ectonucleoside triphosphate diphosphohydrolase 8	Other	enzyme
EOMES	-1521	5,00E-05	eomesodermin	Nucleus	transcription regulator
EPAS1	1255	5,00E-05	endothelial PAS domain protein 1	Nucleus	transcription regulator
EPB41L4B	-1876	5,00E-05	erythrocyte membrane protein band 4.1 like 4B	Other	transporter
EPHA3	-3353	5,00E-05	EPH receptor A3	Plasma Membrane	kinase
EPHA6	-2354	5,00E-05	EPH receptor A6	Plasma Membrane	kinase
EPHA7	-3013	5,00E-05	EPH receptor A7	Plasma Membrane	kinase
EPS8	1078	5,00E-05	epidermal growth factor receptor pathway substrate 8	Plasma Membrane	peptidase
EPSTI1	2151	5,00E-05	epithelial stromal interaction 1 (breast)	Other	other
ERCC6	1382	5,00E-05	excision repair cross-complementing rodent repair deficiency, complementation group 6	Nucleus	transcription regulator
EREG	-2417	5,00E-05	epiregulin	Extracellular Space	growth factor
ERRFI1	-1283	5,00E-05	ERBB receptor feedback inhibitor 1	Cytoplasm	other
ETV1	1325	5,00E-05	ets variant 1	Nucleus	transcription regulator
ETV7	2647	5,00E-05	ets variant 7	Nucleus	transcription regulator
EXOC7	-1005	5,00E-05	exocyst complex component 7	Plasma Membrane	transporter
EXTL1	-5223	2,60E-03	exostosin-like glycosyltransferase 1	Cytoplasm	enzyme
F2R	1024	5,00E-05	coagulation factor II (thrombin) receptor	Plasma Membrane	G-protein coupled receptor	chrysalin, argatroban, bivalirudin
FAAH	1381	2,30E-03	fatty acid amide hydrolase	Plasma Membrane	enzyme
FAM105A	-1426	5,00E-05	family with sequence similarity 105, member A	Other	other
FAM107B	1654	5,00E-05	family with sequence similarity 107, member B	Other	other
FAM134B	2710	5,00E-05	family with sequence similarity 134, member B	Cytoplasm	other
FAM171B	-2177	5,00E-05	family with sequence similarity 171, member B	Other	other
FAM195B	-1270	5,00E-05	family with sequence similarity 195, member B	Other	other
FAM19A2	-4579	5,00E-05	family with sequence similarity 19 (chemokine (C-C motif)-like), member A2	Cytoplasm	other
FAM20C	1745	5,00E-05	family with sequence similarity 20, member C	Extracellular Space	other
FAM210A	-1279	5,00E-05	family with sequence similarity 210, member A	Cytoplasm	other
FAM24B	1200	3,10E-03	family with sequence similarity 24, member B	Other	other
FAM26E	-1296	5,00E-05	family with sequence similarity 26, member E	Other	other
FAM46A	1470	5,00E-05	family with sequence similarity 46, member A	Other	other
FAM81A	-1239	5,00E-05	family with sequence similarity 81, member A	Other	other
FAM84A	4602	5,00E-05	family with sequence similarity 84, member A	Other	other
FAR2	3663	5,00E-05	fatty acyl CoA reductase 2	Cytoplasm	enzyme
FAS	2013	5,00E-05	Fas cell surface death receptor	Plasma Membrane	transmembrane receptor	pyrazinamide
FBLN2	1317	5,00E-05	fibulin 2	Extracellular Space	other
FBXL17	1583	5,00E-05	F-box and leucine-rich repeat protein 17	Other	other
FBXO2	-1679	5,00E-05	F-box protein 2	Cytoplasm	enzyme
FBXO27	-1194	1,50E-04	F-box protein 27	Other	other
FBXO32	1045	5,00E-05	F-box protein 32	Cytoplasm	enzyme
FENDRR	2086	5,00E-05	FOXF1 adjacent non-coding developmental regulatory RNA	Other	other
FGF1	2548	5,00E-05	fibroblast growth factor 1 (acidic)	Extracellular Space	growth factor	pentosan polysulfate
FGF18	-1009	6,50E-04	fibroblast growth factor 18	Extracellular Space	growth factor
FGFR3	-1848	5,00E-05	fibroblast growth factor receptor 3	Plasma Membrane	kinase	pazopanib
FIBCD1	-1231	5,00E-05	fibrinogen C domain containing 1	Other	other
FLJ42709	-3297	4,00E-04
FLNC	-3420	5,00E-05	filamin C, gamma	Cytoplasm	other
FLRT3	-1403	5,00E-05	fibronectin leucine rich transmembrane protein 3	Plasma Membrane	other
FMO5	1417	4,50E-04	flavin containing monooxygenase 5	Cytoplasm	enzyme
FN1	1737	5,00E-05	fibronectin 1	Extracellular Space	enzyme
FN3K	-1202	5,00E-05	fructosamine 3 kinase	Cytoplasm	kinase
FONG	1043	4,50E-04	formiminotransferase cyclodeaminase N-terminal like
FOXF1	1423	5,00E-05	forkhead box F1	Nucleus	transcription regulator
FOXF2	1306	5,00E-05	forkhead box F2	Nucleus	transcription regulator
FOXN3	1119	5,00E-05	forkhead box N3	Nucleus	transcription regulator
FRMD4A	1460	5,00E-05	FERM domain containing 4A	Plasma Membrane	other
FSTL5	-3110	5,00E-05	follistatin-like 5	Extracellular Space	other
FTSJ3	-1394	5,00E-05	FtsJ homolog 3 (E. coli)	Nucleus	enzyme
GALK1	-1128	5,00E-05	galactokinase 1	Cytoplasm	kinase
GALNT1	1206	5,00E-05	UDP-N-acetyl-alpha-D-galactosamine:polypeptide N-acetylgalactosaminyltransferase 1 (GalNAc-T1)	Cytoplasm	enzyme
GALNTL6	-3443	5,00E-05	UDP-N-acetyl-alpha-D-galactosamine:polypeptide N-acetylgalactosaminyltransferase-like 6	Other	other
GBP1	2931	5,00E-05	guanylate binding protein 1, interferon-inducible	Cytoplasm	enzyme
GBP3	1445	5,00E-05	guanylate binding protein 3	Other	enzyme
GBX2	-2672	5,00E-05	gastrulation brain homeobox 2	Nucleus	transcription regulator
GCHFR	-1184	5,00E-05	GTP cyclohydrolase I feedback regulator	Cytoplasm	other
GCNT1	-1419	5,00E-05	glucosaminyl (N-acetyl) transferase 1, core 2	Cytoplasm	enzyme
GDA	1618	5,00E-05	guanine deaminase	Cytoplasm	enzyme
GDF15	1530	5,00E-05	growth differentiation factor 15	Extracellular Space	growth factor
GJA3	-2318	5,00E-05	gap junction protein, alpha 3, 46kDa	Plasma Membrane	transporter
GLI1	-2187	5,00E-05	GLI family zinc finger 1	Nucleus	transcription regulator
GLUL	8168	5,00E-05	glutamate-ammonia ligase	Cytoplasm	enzyme
GMPR	1293	5,00E-05	guanosine monophosphate reductase	Cytoplasm	enzyme
GNAO1	1466	5,00E-05	guanine nucleotide binding protein (G protein), alpha activating activity polypeptide O	Plasma Membrane	enzyme
GNG2	-1756	5,00E-05	guanine nucleotide binding protein (G protein), gamma 2	Plasma Membrane	enzyme
GNG4	-1479	5,00E-05	guanine nucleotide binding protein (G protein), gamma 4	Plasma Membrane	enzyme
GOLGA8A	1011	5,00E-05	golgin A8 family, member B	Cytoplasm	other
GPC6	6092	6,40E-03	glypican 6	Plasma Membrane	transmembrane receptor
GPR124	1540	5,00E-05	G protein-coupled receptor 124	Plasma Membrane	G-protein coupled receptor
GPR137C	1202	5,00E-05	G protein-coupled receptor 137C	Other	other
GPR162	-1139	5,00E-05	G protein-coupled receptor 162	Plasma Membrane	G-protein coupled receptor
GPR39	1041	5,00E-05	G protein-coupled receptor 39	Plasma Membrane	G-protein coupled receptor
GPS1	-1041	5,00E-05	G protein pathway suppressor 1	Other	other
GRB2	-1017	5,00E-05	growth factor receptor-bound protein 2	Cytoplasm	other
GRPR	-1002	5,00E-05	gastrin-releasing peptide receptor	Plasma Membrane	G-protein coupled receptor
HAP1	-1701	5,00E-05	huntingtin-associated protein 1	Cytoplasm	other
HECW2	1003	5,00E-05	HECT, C2 and WW domain containing E3 ubiquitin protein ligase 2	Extracellular Space	enzyme
HERC5	2300	5,00E-05	HECT and RLD domain containing E3 ubiquitin protein ligase 5	Cytoplasm	enzyme
HERC6	1618	5,00E-05	HECT and RLD domain containing E3 ubiquitin protein ligase family member 6	Cytoplasm	enzyme
HIST1H2AC	-1168	5,00E-05	histone cluster 1, H2ac	Nucleus	other
HIST1H2BH	1074	5,00E-05	histone cluster 1, H2bh	Nucleus	other
HIST1H3G	-1227	1,70E-03	histone cluster 1, H3a	Nucleus	other
HLA-B	1024	5,00E-05	major histocompatibility complex, class I, B	Plasma Membrane	transmembrane receptor
HMGA1	-1113	5,00E-05	high mobility group AT-hook 1	Nucleus	transcription regulator
HMGN5	1727	5,00E-05	high mobility group nucleosome binding domain 5	Nucleus	transcription regulator
HMSD	-3554	5,00E-05	histocompatibility (minor) serpin domain containing	Other	other
HOXA11-AS	-1219	1,50E-04	HOXA11 antisense RNA	Other	other
HOXA13	-2105	5,00E-05	homeobox A13	Nucleus	transcription regulator
HOXB8	-1727	5,00E-05	homeobox B8	Nucleus	transcription regulator
HOXB9	-2989	5,00E-05	homeobox B9	Nucleus	transcription regulator
HOXC13	1248	5,00E-05	homeobox C13	Nucleus	transcription regulator
HOXC-AS5	1557	6,85E-03	HOXC13 antisense RNA	Other	other
HOXD-AS2	4363	5,00E-05	HOXD cluster antisense RNA 2	Other	other
HOXD3	2095	5,00E-05	homeobox D3	Nucleus	transcription regulator
HOXD4	1770	5,00E-05	homeobox D4	Nucleus	transcription regulator
HOXD8	3568	5,00E-05	homeobox D8	Nucleus	transcription regulator
HOXD9	3697	5,00E-05	homeobox D9	Nucleus	transcription regulator
HPCAL1	1459	5,00E-05	hippocalcin-like 1	Cytoplasm	other
HRCT1	2095	5,00E-05	histidine rich carboxyl terminus 1	Other	other
HSD11B2	-1583	3,75E-03	hydroxysteroid (11-beta) dehydrogenase 2	Cytoplasm	enzyme
HTRA1	3544	5,00E-05	HtrA serine peptidase 1	Extracellular Space	peptidase
ICAM5	-1221	5,00E-05	intercellular adhesion molecule 5, telencephalin	Plasma Membrane	other
ICOSLG	1237	5,00E-05	inducible T-cell co-stimulator ligand	Plasma Membrane	other
ID4	-1063	5,00E-05	inhibitor of DNA binding 4, dominant negative helix-loop-helix protein	Nucleus	transcription regulator
IFI16	4265	5,00E-05	interferon, gamma-inducible protein 16	Nucleus	transcription regulator
IFI27	5701	5,00E-05	interferon, alpha-inducible protein 27	Cytoplasm	other
IFI44L	1812	5,00E-05	interferon-induced protein 44-like	Other	other
IFI6	2138	5,00E-05	interferon, alpha-inducible protein 6	Cytoplasm	other
IFIH1	2728	5,00E-05	interferon induced with helicase C domain 1	Nucleus	enzyme
IFIT1	1246	5,00E-05	interferon-induced protein with tetratricopeptide repeats 1	Cytoplasm	other
IFIT2	2432	5,00E-05	interferon-induced protein with tetratricopeptide repeats 2	Cytoplasm	other
IFIT3	2551	5,00E-05	interferon-induced protein with tetratricopeptide repeats 3	Cytoplasm	other
IFIT5	1047	5,00E-05	interferon-induced protein with tetratricopeptide repeats 5	Plasma Membrane	other
IFITM1	2019	5,00E-05	interferon induced transmembrane protein 1	Plasma Membrane	transmembrane receptor
IGFBP3	1026	5,00E-05	insulin-like growth factor binding protein 3	Extracellular Space	other
IGFBP7	2762	5,00E-05	insulin-like growth factor binding protein 7	Extracellular Space	transporter
IGFBPL1	-1579	5,00E-05	insulin-like growth factor binding protein-like 1	Other	other
IGSF3	2232	5,00E-05	immunoglobulin superfamily, member 3	Plasma Membrane	other
IL11	-2385	5,00E-04	interleukin 11	Extracellular Space	cytokine
IL15	2570	5,00E-05	interleukin 15	Extracellular Space	cytokine
IL1R1	1699	5,00E-05	interleukin 1 receptor, type I	Plasma Membrane	transmembrane receptor	anakinra
IL20RB	1718	5,00E-05	interleukin 20 receptor beta	Plasma Membrane	other
IL6	2154	5,00E-05	interleukin 6 (interferon, beta 2)	Extracellular Space	cytokine	tocilizumab
IL7R	1119	5,00E-05	interleukin 7 receptor	Plasma Membrane	transmembrane receptor	recombinant human interleukin-7
IL8	4673	5,00E-05	interleukin 8	Extracellular Space	cytokine
IMPA2	-1077	5,00E-05	inositol(myo)-1(or 4)-monophosphatase 2	Cytoplasm	phosphatase
INA	-1282	5,00E-05	internexin neuronal intermediate filament protein, alpha	Cytoplasm	other
INSL3	-1071	4,50E-03	insulin-like 3 (Leydig cell)	Extracellular Space	growth factor
IRF9	1102	5,00E-05	interferon regulatory factor 9	Nucleus	transcription regulator
IRS2	1411	5,00E-05	insulin receptor substrate 2	Cytoplasm	enzyme
IRX3	-1571	5,00E-05	iroquois homeobox 3	Nucleus	transcription regulator
IRX5	3001	5,00E-05	iroquois homeobox 5	Nucleus	transcription regulator
ITPKB	1834	5,00E-05	inositol-trisphosphate 3-kinase B	Cytoplasm	kinase
JAG1	1877	5,00E-05	jagged 1	Extracellular Space	growth factor
JAG2	-1205	5,00E-05	jagged 2	Extracellular Space	growth factor
JAM2	-1365	5,00E-05	junctional adhesion molecule 2	Plasma Membrane	other
JAZF1	-1877	5,00E-05	JAZF zinc finger 1	Nucleus	transcription regulator
JMJD6	-1031	5,00E-05	jumonji domain containing 6	Plasma Membrane	transmembrane receptor
JPH2	1202	5,00E-05	junctophilin 2	Cytoplasm	enzyme
KANK1	5573	5,00E-05	KN motif and ankyrin repeat domains 1	Nucleus	transcription regulator
KAZN	-1264	5,00E-05	kazrin, periplakin interacting protein	Plasma Membrane	other
KCNC3	-1333	5,00E-05	potassium voltage-gated channel, Shaw-related subfamily, member 3	Plasma Membrane	ion channel
KCNC4	-1037	5,00E-05	potassium voltage-gated channel, Shaw-related subfamily, member 4	Plasma Membrane	ion channel
KCNF1	1063	2,45E-03	potassium voltage-gated channel, subfamily F, member 1	Plasma Membrane	ion channel
KCNG3	-1709	5,00E-05	potassium voltage-gated channel, subfamily G, member 3	Cytoplasm	ion channel
KCNH3	-1434	5,00E-05	potassium voltage-gated channel, subfamily H (eag-related), member 3	Plasma Membrane	ion channel
KCNIP1	4561	5,00E-05	Kv channel interacting protein 1	Plasma Membrane	ion channel
KCNJ4	-1849	5,00E-05	potassium inwardly-rectifying channel, subfamily J, member 4	Plasma Membrane	ion channel
KCNJ12	-2814	4,60E-04	potassium channel, inwardly rectifying subfamily J, member 12
KCNK6	-2161	5,00E-05	potassium channel, subfamily K, member 6	Plasma Membrane	ion channel
KCNMB4	-2208	5,00E-05	potassium large conductance calcium-activated channel, subfamily M, beta member 4	Plasma Membrane	ion channel	tedisamil
KCNN2	1489	1,00E-04	potassium intermediate/small conductance calcium-activated channel, subfamily N, member 2	Plasma Membrane	ion channel
KCNQ2	-2246	5,00E-05	potassium voltage-gated channel, KQT-like subfamily, member 2	Plasma Membrane	ion channel	ezogabine
KCTD2	-1085	5,00E-05	potassium channel tetramerization domain containing 2	Other	ion channel
KIAA1217	3860	5,00E-05	KIAA1217	Cytoplasm	other
KIAA1324	1187	5,00E-05	KIAA1324	Plasma Membrane	other
KIAA1549	1157	5,00E-05	KIAA1549	Other	other
KIF13B	1525	5,00E-05	kinesin family member 13B	Cytoplasm	other
KIF17	-1077	5,00E-05	kinesin family member 17	Cytoplasm	transporter
KITLG	2214	5,00E-05	KIT ligand	Extracellular Space	growth factor
KLF4	1164	5,00E-05	Kruppel-like factor 4 (gut)	Nucleus	transcription regulator
KLHL4	-1578	5,00E-05	kelch-like family member 4	Cytoplasm	other
KREMEN2	-1245	5,00E-05	kringle containing transmembrane protein 2	Other	other
KRT7	1735	5,00E-05	keratin 7	Cytoplasm	other
KRT80	1052	5,00E-05	keratin 80	Other	other
KRT86	2354	5,00E-05	keratin 86	Cytoplasm	other
KSR1	1003	5,00E-05	kinase suppressor of ras 1	Cytoplasm	kinase
KYNU	1001	1,00E-04	kynureninase	Cytoplasm	enzyme
L1CAM	-1038	5,00E-05	L1 cell adhesion molecule	Plasma Membrane	other
L3MBTL3	1144	5,00E-05	l(3)mbt-like 3 (Drosophila)	Nucleus	other
LAMA4	-1808	1,00E-04	laminin, alpha 4	Extracellular Space	enzyme
LAMB3	1382	5,00E-05	laminin, beta 3	Extracellular Space	transporter
LAMC2	1970	5,00E-05	laminin, gamma 2	Extracellular Space	other
LAMC3	-2401	5,00E-05	laminin, gamma 3	Extracellular Space	other
LEF1	5419	4,50E-04	lymphoid enhancer-binding factor 1	Nucleus	transcription regulator
LGALS2	-18761	4,50E-04	lectin, galactoside-binding, soluble, 2
LHX9	-4258	5,50E-03	LIM homeobox 9	Nucleus	transcription regulator
LIG1	-2867	5,00E-05	ligase I, DNA, ATP-dependent	Nucleus	enzyme
LIMD2	-1225	1,00E-04	LIM domain containing 2	Other	other
LIMS2	-1146	5,00E-05	LIM and senescent cell antigen-like domains 2	Cytoplasm	other
LINC00341	1542	5,00E-05	long intergenic non-protein coding RNA 341	Other	other
LINC00707	1793	5,00E-05	long intergenic non-protein coding RNA 707	Other	other
LLGL2	-1505	5,00E-05	lethal giant larvae homolog 2 (Drosophila)	Cytoplasm	other
LMO7	2300	5,00E-05	LIM domain 7	Cytoplasm	enzyme
LOC100131655	1003	1,00E-03	uncharacterized LOC100131655	Other	other
LOC100134259	1500	4,50E-04	uncharacterized LOC100134259
LOC100134868	-1515	2,50E-04	uncharacterized LOC100134868	Other	other
LOC100287042	-1055	1,24E-02	uncharacterized LOC100287042	Other	other
LOC100505761	-1235	6,50E-04	uncharacterized LOC100505761	Other	other
LOC100506746	1246	2,50E-04	uncharacterized LOC100506746	Other	other
LOC113230	-2196	5,00E-05	uncharacterized LOC113230	Other	other
LOC146880	-1135	5,00E-05	Rho GTPase activating protein 27 pseudogene	Other	other
LOC152742	1280	4,50E-04	uncharacterized LOC152742
LOC202181	1382	5,00E-05	SUMO-interacting motifs containing 1 pseudogene	Other	other
LOC283683	-1051	5,00E-05	uncharacterized LOC283683	Other	other
LOC375295	2033	4,50E-04	uncharacterized LOC375295
LOC388906	-1243	1,28E-02	opioid growth factor receptor pseudogene	Other	other
LOC401074	-1012	4,50E-04	uncharacterized LOC401074
LOC646278	-1011	5,00E-05	programmed cell death 6 interacting protein pseudogene	Other	other
LOC646999	1151	5,50E-03	akirin 1 pseudogene
LOXL4	2072	5,00E-05	lysyl oxidase-like 4	Extracellular Space	enzyme
LPHN3	-1587	5,00E-05	latrophilin 3	Plasma Membrane	G-protein coupled receptor
LPPR3	-1730	5,00E-05	lipid phosphate phosphatase-related protein type 3	Other	phosphatase
LPPR4	-2688	5,00E-05	lipid phosphate phosphatase-related protein type 4	Plasma Membrane	phosphatase
LRP4	-1045	5,00E-05	low density lipoprotein receptor-related protein 4	Extracellular Space	other
LRRC15	-2351	5,00E-05	leucine rich repeat containing 15	Plasma Membrane	other
LRRC16A	1233	5,00E-05	leucine rich repeat containing 16A	Cytoplasm	enzyme
LRRC6	2397	1,35E-03	leucine rich repeat containing 6	Cytoplasm	other
LRRCC1	3039	5,00E-05	leucine rich repeat and coiled-coil centrosomal protein 1	Nucleus	transporter
LRRN3	-8302	9,10E-03	leucine rich repeat neuronal 3	Extracellular Space	other
LY6K	1312	5,00E-05	lymphocyte antigen 6 complex, locus K	Nucleus	other
LYL1	-2236	5,00E-05	lymphoblastic leukemia derived sequence 1	Nucleus	transcription regulator
LYPD1	1565	5,00E-05	LY6/PLAUR domain containing 1	Plasma Membrane	G-protein coupled receptor
MAFG-AS1	-1066	5,00E-05	MAFG antisense RNA 1 (head to head)	Other	other
MAGI2	-1818	2,00E-04	membrane associated guanylate kinase, WW and PDZ domain containing 2	Plasma Membrane	kinase
MAGI2-AS3	-3123	5,00E-05	MAGI2 antisense RNA 3	Other	other
MAML2	1748	5,00E-05	mastermind-like 2 (Drosophila)	Nucleus	transcription regulator
MAN1A1	3458	5,00E-05	mannosidase, alpha, class 1A, member 1	Cytoplasm	enzyme
MANSC1	1354	5,00E-05	MANSC domain containing 1	Other	other
MAP1A	-1170	2,75E-03	microtubule-associated protein 1A	Cytoplasm	other	estramustine
MAP2K6	-1180	5,00E-05	mitogen-activated protein kinase kinase 6	Cytoplasm	kinase
MAP3K3	-1096	5,00E-05	mitogen-activated protein kinase kinase kinase 3	Cytoplasm	kinase
MAP3K5	2324	5,00E-05	mitogen-activated protein kinase kinase kinase 5	Cytoplasm	kinase
MAPK8IP1	-1912	5,00E-05	mitogen-activated protein kinase 8 interacting protein 1	Cytoplasm	other
MARCH3	-1058	5,00E-05	membrane-associated ring finger (C3HC4) 3, E3 ubiquitin protein ligase	Cytoplasm	other
MATN2	-1060	5,00E-05	matrilin 2	Extracellular Space	other
MATN3	-1462	5,00E-05	matrilin 3	Extracellular Space	other
MBP	2239	5,00E-05	myelin basic protein	Extracellular Space	other
MCAM	-1724	5,00E-05	melanoma cell adhesion molecule	Plasma Membrane	other
MCIN	-1018	2,50E-04	multiciliate differentiation and DNA synthesis associated cell cycle protein	Nucleus	other
MDFIC	1747	5,00E-05	MyoD family inhibitor domain containing	Nucleus	other
MDGA1	-1571	5,00E-05	MAM domain containing glycosylphosphatidylinositol anchor 1	Plasma Membrane	other
MDK	-1233	5,00E-05	midkine (neurite growth-promoting factor 2)	Extracellular Space	growth factor
MECOM	2825	5,00E-05	MDS1 and EVI1 complex locus	Nucleus	transcription regulator
MEGF8	1058	5,00E-05	multiple EGF-like-domains 8	Extracellular Space	other
MEIOB	-1357	5,00E-05	meiosis specific with OB domains	Cytoplasm	other
MERTK	1108	3,00E-04	c-mer proto-oncogene tyrosine kinase	Plasma Membrane	kinase
MET	-1301	5,00E-05	met proto-oncogene	Plasma Membrane	kinase	crizotinib, tivantinib, cabozantinib, INC280
METRNL	-1128	5,00E-05	meteorin, glial cell differentiation regulator-like	Other	other
METTL7A	1524	5,00E-05	methyltransferase like 7A	Other	other
MEX3B	-1057	5,00E-05	mex-3 RNA binding family member B	Other	kinase
MFSD6	-1151	5,00E-05	major facilitator superfamily domain containing 6	Other	other
MGAT3	-2107	5,00E-05	mannosyl (beta-1,4-)-glycoprotein beta-1,4-N-acetylglucosaminyltransferase	Cytoplasm	enzyme
MGC16121	1381	4,50E-04	MIR503 host gene
MGLL	1344	5,00E-05	monoglyceride lipase	Plasma Membrane	enzyme
MIF4GD	-1011	2,00E-04	MIF4G domain containing	Other	other
NBL1	-1627	5,00E-05	neuroblastoma 1, DAN family BMP antagonist	Nucleus	other
MIR137HG	-2501	5,00E-05	MIR137 host gene (non-protein coding)	Other	other
MIR155HG	-1543	5,00E-05	MIR155 host gene (non-protein coding)	Other	other
MLPH	2198	5,00E-05	melanophilin	Cytoplasm	other
MMP15	-1226	5,00E-05	matrix metallopeptidase 15 (membrane-inserted)	Extracellular Space	peptidase	marimastat
MMP25	-2130	5,00E-05	matrix metallopeptidase 25	Extracellular Space	peptidase	marimastat
MN1	1458	5,00E-05	meningioma (disrupted in balanced translocation) 1	Nucleus	other
MRAP2	1910	5,00E-05	melanocortin 2 receptor accessory protein 2	Cytoplasm	other
MRPL38	-1108	5,00E-05	mitochondrial ribosomal protein L38	Cytoplasm	other
MSI2	-1027	5,00E-05	musashi RNA-binding protein 2	Cytoplasm	other
MSLN	2812	5,00E-05	mesothelin	Extracellular Space	other	amatuximab
MSX2	-1493	5,00E-05	msh homeobox 2	Nucleus	transcription regulator
MT1E	-1171	5,00E-05	metallothionein 1E	Cytoplasm	other
C7orf41	-1225	5,00E-05	maturin, neural progenitor differentiation regulator homolog (Xenopus)	Other	other
MX1	3633	5,00E-05	myxovirus (influenza virus) resistance 1, interferon-inducible protein p78 (mouse)	Cytoplasm	enzyme
MXRA5	1738	5,00E-05	matrix-remodelling associated 5	Extracellular Space	other
MXRA7	-1339	5,00E-05	matrix-remodelling associated 7	Other	other
MYO10	1086	5,00E-05	myosin X	Cytoplasm	other
MYO6	1064	5,00E-05	myosin VI	Cytoplasm	other
N4BP3	-1692	5,00E-05	NEDD4 binding protein 3	Cytoplasm	other
NAB1	-1543	5,00E-05	NGFI-A binding protein 1 (EGR1 binding protein 1)	Nucleus	transcription regulator
NACAD	-1210	5,00E-05	NAC alpha domain containing	Other	other
NALCN	-1554	5,00E-05	sodium leak channel, non-selective	Plasma Membrane	ion channel
NANOS1	-1570	5,00E-05	nanos homolog 1 (Drosophila)	Cytoplasm	translation regulator
NAP1L3	-1574	5,00E-05	nucleosome assembly protein 1-like 3	Nucleus	other
NARF	-1024	5,00E-05	nuclear prelamin A recognition factor	Nucleus	enzyme
NCAM2	-1218	5,00E-05	neural cell adhesion molecule 2	Plasma Membrane	other
NCK2	1173	5,00E-05	NCK adaptor protein 2	Cytoplasm	kinase
NDN	2547	5,00E-05	necdin, melanoma antigen (MAGE) family member	Nucleus	other
NDP	3771	3,00E-03	Norrie disease (pseudoglioma)	Extracellular Space	growth factor
NDRG1	1532	5,00E-05	N-myc downstream regulated 1	Nucleus	kinase
NEBL	-5183	5,00E-05	nebulette	Plasma Membrane	other
NEFL	-3972	5,00E-05	neurofilament, light polypeptide	Cytoplasm	other
NFIB	1728	5,00E-05	nuclear factor I/B	Nucleus	transcription regulator
NFIX	1895	5,00E-05	nuclear factor I/X (CCAAT-binding transcription factor)	Nucleus	transcription regulator
NID1	-1733	5,00E-05	nidogen 1	Extracellular Space	other
NME5	2013	4,20E-03	NME/NM23 family member 5	Other	kinase
NMI	1096	5,00E-05	N-myc (and STAT) interactor	Cytoplasm	transcription regulator
NMNAT2	1974	5,00E-05	nicotinamide nucleotide adenylyltransferase 2	Cytoplasm	enzyme
NNMT	1679	5,00E-05	nicotinamide N-methyltransferase	Cytoplasm	enzyme	atorvastatin/niacin, nicotinic acid/pioglitazone, nicotinic acid, lovastatin/niacin
NOG	-1521	5,00E-05	noggin	Extracellular Space	growth factor
NPAS1	-1880	5,00E-05	neuronal PAS domain protein 1	Nucleus	transcription regulator
NPAS2	1606	5,00E-05	neuronal PAS domain protein 2	Nucleus	transcription regulator
NPBWR1	1213	3,15E-03	neuropeptides B/W receptor 1	Plasma Membrane	G-protein coupled receptor
NPR3	1081	5,00E-05	natriuretic peptide receptor C/guanylate cyclase C (atrionatriuretic peptide receptor C)	Plasma Membrane	G-protein coupled receptor	nesiritide
NPTX1	4565	5,00E-05	neuronal pentraxin I	Extracellular Space	other
NPTX2	1654	5,00E-05	neuronal pentraxin II	Extracellular Space	other
NR2F1	-5549	5,00E-05	nuclear receptor subfamily 2, group F, member 1	Nucleus	ligand-dependent nuclear receptor
NR4A2	1864	5,00E-05	nuclear receptor subfamily 4, group A, member 2	Nucleus	ligand-dependent nuclear receptor
NR5A2	2240	5,00E-05	nuclear receptor subfamily 5, group A, member 2	Nucleus	ligand-dependent nuclear receptor
NREP	-3195	5,00E-05	neuronal regeneration related protein	Cytoplasm	other
NT5E	1341	5,00E-05	5'-nucleotidase, ecto (CD73)	Plasma Membrane	phosphatase
NTF4	-1136	1,45E-03	neurotrophin 4	Extracellular Space	growth factor
NTN4	1491	5,00E-05	netrin 4	Extracellular Space	other
NUPR1	1685	3,85E-03	nuclear protein, transcriptional regulator, 1	Nucleus	transcription regulator
NXPH3	-2273	5,00E-05	neurexophilin 3	Extracellular Space	other
OAS1	2038	5,00E-05	2'-5'-oligoadenylate synthetase 1, 40/46kDa	Cytoplasm	enzyme
OAS2	2528	5,00E-05	2'-5'-oligoadenylate synthetase 2, 69/71kDa	Cytoplasm	enzyme
OAS3	1252	5,00E-05	2'-5'-oligoadenylate synthetase 3, 100kDa	Cytoplasm	enzyme
OASL	3276	5,00E-05	2'-5'-oligoadenylate synthetase-like	Cytoplasm	enzyme
OGDHL	1083	5,00E-05	oxoglutarate dehydrogenase-like	Other	enzyme
OLFM3	-18667	4,50E-04	olfactomedin 3
OLFML2A	-2263	5,00E-05	olfactomedin-like 2A	Extracellular Space	other
OLFML2B	1621	5,00E-05	olfactomedin-like 2B	Extracellular Space	other
OLR1	-2458	5,00E-05	oxidized low density lipoprotein (lectin-like) receptor 1	Plasma Membrane	transmembrane receptor
OSBPL3	1089	5,00E-05	oxysterol binding protein-like 3	Cytoplasm	other
OSR2	-1293	5,00E-05	odd-skipped related transciption factor 2	Nucleus	transcription regulator
OXLD1	-1108	5,00E-05	oxidoreductase-like domain containing 1	Cytoplasm	other
P4HA3	1199	5,00E-05	prolyl 4-hydroxylase, alpha polypeptide III	Other	enzyme
PACSIN3	-1330	5,00E-05	protein kinase C and casein kinase substrate in neurons 3	Cytoplasm	other
PADI3	1380	1,00E-04	peptidyl arginine deiminase, type III	Cytoplasm	enzyme
PAG1	1034	5,00E-05	phosphoprotein associated with glycosphingolipid microdomains 1	Plasma Membrane	other
PAM	-2485	5,00E-05	peptidylglycine alpha-amidating monooxygenase	Plasma Membrane	enzyme
PAMR1	1930	5,00E-05	peptidase domain containing associated with muscle regeneration 1	Extracellular Space	peptidase
PARD6G	1612	5,00E-05	par-6 family cell polarity regulator gamma	Plasma Membrane	other
PARP10	1697	5,00E-05	poly (ADP-ribose) polymerase family, member 10	Nucleus	other
PARP14	1087	5,00E-05	poly (ADP-ribose) polymerase family, member 14	Cytoplasm	other
PARP9	1214	5,00E-05	poly (ADP-ribose) polymerase family, member 9	Nucleus	enzyme
PAX2	-2011	5,00E-05	paired box 2	Nucleus	transcription regulator
PCBP3	2117	5,00E-05	poly(rC) binding protein 3	Nucleus	other
PCDH15	-4435	5,00E-05	protocadherin-related 15	Plasma Membrane	other
PCDH18	3060	5,00E-05	protocadherin 18	Extracellular Space	other
PCDH9	-3133	5,00E-05	protocadherin 9	Plasma Membrane	other
PCDHB8	1802	5,00E-05	protocadherin beta 8	Plasma Membrane	other
PCGF5	1424	5,00E-05	polycomb group ring finger 5	Cytoplasm	other
PDCD1LG2	1781	5,00E-05	programmed cell death 1 ligand 2	Plasma Membrane	enzyme
PDE4A	-1155	5,00E-05	phosphodiesterase 4A, cAMP-specific	Cytoplasm	enzyme	enprofylline, dyphylline, caffeine/ergotamine, arofylline, tetomilast, L 869298, ibudilast, aspirin/dipyridamole/telmisartan, drotaverin, anagrelide, cilomilast, milrinone, dipyridamole, L-826,141, aspirin/dipyridamole, amrinone, ketotifen, roflumilast, theophylline, pentoxifylline, caffeine
PDE9A	1457	5,00E-05	phosphodiesterase 9A	Cytoplasm	enzyme
PDLIM1	-1218	5,00E-05	PDZ and LIM domain 1	Cytoplasm	transcription regulator
PDZD4	-3418	5,00E-05	PDZ domain containing 4	Cytoplasm	other
PERP	1033	5,00E-05	PERP, TP53 apoptosis effector	Plasma Membrane	other
PGBD3	1467	5,00E-05	piggyBac transposable element derived 3	Other	other
PGM5	3152	5,00E-05	phosphoglucomutase 5	Cytoplasm	enzyme
PGS1	-1133	5,00E-05	phosphatidylglycerophosphate synthase 1	Cytoplasm	enzyme
PHACTR2	-1711	5,00E-05	phosphatase and actin regulator 2	Other	other
PHF21B	1585	5,00E-05	PHD finger protein 21B	Other	other
PHLDB2	1211	5,00E-05	pleckstrin homology-like domain, family B, member 2	Cytoplasm	other
PIANP	-2679	5,00E-05	PILR alpha associated neural protein	Other	other
PIEZO2	1463	5,00E-05	piezo-type mechanosensitive ion channel component 2	Other	ion channel
PIP5K1B	-3728	8,50E-04	phosphatidylinositol-4-phosphate 5-kinase, type I, beta	Cytoplasm	kinase
PITPNC1	-1348	5,00E-05	phosphatidylinositol transfer protein, cytoplasmic 1	Cytoplasm	transporter
PITX1	-2953	5,00E-05	paired-like homeodomain 1	Nucleus	transcription regulator
PKP2	-3271	5,00E-05	plakophilin 2	Plasma Membrane	other
PLA2R1	3448	5,00E-05	phospholipase A2 receptor 1, 180kDa	Plasma Membrane	transmembrane receptor
PLAT	1853	5,00E-05	plasminogen activator, tissue	Extracellular Space	peptidase	6-aminocaproic acid
PLAU	1283	5,00E-05	plasminogen activator, urokinase	Extracellular Space	peptidase
PLCB4	-1805	5,00E-05	phospholipase C, beta 4	Cytoplasm	enzyme
PLEKHA5	1138	5,00E-05	pleckstrin homology domain containing, family A member 5	Other	other
PLSCR1	1199	5,00E-05	phospholipid scramblase 1	Plasma Membrane	enzyme
PLSCR4	6106	6,50E-04	phospholipid scramblase 4	Plasma Membrane	enzyme
PM20D2	3417	5,00E-05	peptidase M20 domain containing 2	Other	other
PNMA2	-2190	5,00E-05	paraneoplastic Ma antigen 2	Nucleus	transporter
PODXL	1554	5,00E-05	podocalyxin-like	Plasma Membrane	kinase
POLG2	-1033	5,00E-05	polymerase (DNA directed), gamma 2, accessory subunit	Cytoplasm	enzyme
POPDC3	-1973	5,00E-05	popeye domain containing 3	Other	other
POSTN	-4587	5,00E-05	periostin, osteoblast specific factor	Extracellular Space	other
PPAP2B	3334	5,00E-05	phosphatidic acid phosphatase type 2B	Plasma Membrane	phosphatase
PPFIA3	-1229	5,00E-05	protein tyrosine phosphatase, receptor type, f polypeptide (PTPRF), interacting protein (liprin), alpha 3	Plasma Membrane	phosphatase
PPM1J	-1022	1,50E-04	protein phosphatase, Mg2+/Mn2+ dependent, 1J	Other	phosphatase
PPP1R14A	-1596	5,00E-05	protein phosphatase 1, regulatory (inhibitor) subunit 14A	Cytoplasm	phosphatase
PPP2R2B	-2587	5,00E-05	protein phosphatase 2, regulatory subunit B, beta	Cytoplasm	phosphatase
PPP2R2C	-4246	5,00E-05	protein phosphatase 2, regulatory subunit B, gamma	Other	phosphatase
PQLC1	1080	5,00E-05	PQ loop repeat containing 1	Other	other
PRDM1	1197	5,00E-05	PR domain containing 1, with ZNF domain	Nucleus	transcription regulator
PRDM8	1100	5,00E-05	PR domain containing 8	Nucleus	transcription regulator
PRICKLE1	1248	5,00E-05	prickle homolog 1 (Drosophila)	Nucleus	other
PRKAR2B	-2269	5,00E-05	protein kinase, cAMP-dependent, regulatory, type II, beta	Cytoplasm	kinase
PRKD1	-2286	5,00E-05	protein kinase D1	Cytoplasm	kinase
PRKD3	2434	5,00E-05	protein kinase D3	Nucleus	kinase
PROC	-3858	7,00E-04	protein C (inactivator of coagulation factors Va and VIIIa)	Extracellular Space	peptidase
PRODH	-1076	5,00E-05	proline dehydrogenase (oxidase) 1	Cytoplasm	enzyme
PROSER2	1845	5,00E-05	proline and serine-rich protein 2	Other	other
PRPH	-1185	5,00E-05	peripherin	Plasma Membrane	other
PRPSAP1	-1055	5,00E-05	phosphoribosyl pyrophosphate synthetase-associated protein 1	Extracellular Space	other
PRRT2	-1902	5,00E-05	proline-rich transmembrane protein 2	Other	other
PRSS27	1047	2,40E-03	protease, serine 27	Extracellular Space	peptidase
PRUNE2	2366	5,00E-05	prune homolog 2 (Drosophila)	Other	other
PSD	-1220	5,00E-05	pleckstrin and Sec7 domain containing	Cytoplasm	other
PSD3	1248	5,00E-05	pleckstrin and Sec7 domain containing 3	Cytoplasm	other
PSMC5	-1084	5,00E-05	proteasome (prosome, macropain) 26S subunit, ATPase, 5	Nucleus	transcription regulator
PSORS1C1	1303	4,00E-04	psoriasis susceptibility 1 candidate 1	Other	other
PTCH2	-2026	5,00E-05	patched 2	Plasma Membrane	transmembrane receptor
PTCHD2	1257	5,00E-05	patched domain containing 2	Other	other
PTGER1	-1411	5,00E-05	prostaglandin E receptor 1 (subtype EP1), 42kDa	Plasma Membrane	G-protein coupled receptor	misoprostol, prostaglandin E2, prostaglandin E1, carboprost, ecraprost, diclofenac/misoprostol, bimatoprost, ONO-8711, iloprost
PTH1R	1329	5,00E-05	parathyroid hormone 1 receptor	Plasma Membrane	G-protein coupled receptor	PTH
PTPRG	1012	5,00E-05	protein tyrosine phosphatase, receptor type, G	Plasma Membrane	phosphatase
PTPRH	-1018	5,00E-05	protein tyrosine phosphatase, receptor type, H	Plasma Membrane	phosphatase
PTPRK	1217	5,00E-05	protein tyrosine phosphatase, receptor type, K	Plasma Membrane	phosphatase
PTPRN	1635	5,00E-05	protein tyrosine phosphatase, receptor type, N	Plasma Membrane	phosphatase
PTRH2	-1058	5,00E-05	peptidyl-tRNA hydrolase 2	Cytoplasm	enzyme
PTX3	-6736	5,00E-05	pentraxin 3, long	Extracellular Space	other
PYROXD2	2455	5,00E-05	pyridine nucleotide-disulphide oxidoreductase domain 2	Other	other
QRICH2	-1015	5,00E-05	glutamine rich 2	Extracellular Space	other
RAB26	-1071	5,00E-05	RAB26, member RAS oncogene family	Plasma Membrane	enzyme
RAB27B	1504	5,00E-05	RAB27B, member RAS oncogene family	Cytoplasm	enzyme
RAB38	2998	5,00E-05	RAB38, member RAS oncogene family	Cytoplasm	enzyme
RAB42	-1165	5,00E-05	RAB42, member RAS oncogene family	Other	other
RAC3	-1262	5,00E-05	ras-related C3 botulinum toxin substrate 3 (rho family, small GTP binding protein Rac3)	Cytoplasm	enzyme
RAD21L1	1238	6,50E-04	RAD21-like 1 (S. pombe)	Nucleus	other
RAI14	1439	5,00E-05	retinoic acid induced 14	Nucleus	transcription regulator
RAP1GAP2	-2565	5,00E-05	RAP1 GTPase activating protein 2	Cytoplasm	other
RARRES3	3250	5,00E-05	retinoic acid receptor responder (tazarotene induced) 3	Cytoplasm	enzyme
RASGRP2	-1842	5,00E-05	RAS guanyl releasing protein 2 (calcium and DAG-regulated)	Cytoplasm	other
RASL10A	-1830	1,30E-03	RAS-like, family 10, member A	Plasma Membrane	enzyme
RBPMS	2088	5,00E-05	RNA binding protein with multiple splicing	Other	transcription regulator
RBPMS2	-2687	5,00E-05	RNA binding protein with multiple splicing 2	Other	other
RDH10	-1114	5,00E-05	retinol dehydrogenase 10 (all-trans)	Nucleus	enzyme
REEP1	1496	5,00E-05	receptor accessory protein 1	Cytoplasm	other
RGL1	1182	5,00E-05	ral guanine nucleotide dissociation stimulator-like 1	Cytoplasm	other
RGS4	2938	5,00E-05	regulator of G-protein signaling 4	Cytoplasm	other
RGS9	-1690	5,00E-05	regulator of G-protein signaling 9	Cytoplasm	enzyme
RHBDF2	-1659	5,00E-05	rhomboid 5 homolog 2 (Drosophila)	Cytoplasm	other
RHOBTB3	-1211	5,00E-05	Rho-related BTB domain containing 3	Other	enzyme
RHOV	-1323	1,00E-04	ras homolog family member V	Plasma Membrane	enzyme
RIBC1	-1056	3,50E-03	RIB43A domain with coiled-coils 1	Other	other
RIN3	1305	5,00E-05	Ras and Rab interactor 3	Cytoplasm	other
RIPK4	1960	5,00E-05	receptor-interacting serine-threonine kinase 4	Nucleus	kinase
RNF144A	3738	5,00E-05	ring finger protein 144A	Nucleus	other
RNF152	1613	5,00E-05	ring finger protein 152	Cytoplasm	enzyme
RNF175	1965	5,00E-05	ring finger protein 175	Other	other
RNF182	1451	5,00E-05	ring finger protein 182	Cytoplasm	enzyme
RNFT1	-1434	5,00E-05	ring finger protein, transmembrane 1	Other	other
ROBO1	-1545	5,00E-05	roundabout, axon guidance receptor, homolog 1 (Drosophila)	Plasma Membrane	transmembrane receptor
RPRML	-3371	5,00E-05	reprimo-like	Other	other
RPS6KA6	-3312	5,00E-05	ribosomal protein S6 kinase, 90kDa, polypeptide 6	Cytoplasm	kinase
RSAD2	4510	5,00E-05	radical S-adenosyl methionine domain containing 2	Cytoplasm	enzyme
RSPH9	-1041	8,00E-04	radial spoke head 9 homolog (Chlamydomonas)	Other	other
RTBDN	-1570	5,00E-05	retbindin	Extracellular Space	other
RTN4R	-1436	5,00E-05	reticulon 4 receptor	Plasma Membrane	other
S1PR1	-5592	5,00E-05	sphingosine-1-phosphate receptor 1	Plasma Membrane	G-protein coupled receptor	fingolimod
SALL1	1589	5,00E-05	spalt-like transcription factor 1	Nucleus	transcription regulator
SAMD11	-2702	1,00E-03	sterile alpha motif domain containing 11	Nucleus	other
SAMD14	-1551	3,00E-04	sterile alpha motif domain containing 14	Other	other
SAMD3	1161	2,00E-04	sterile alpha motif domain containing 3	Other	other
SAMD9	1471	5,00E-05	sterile alpha motif domain containing 9	Cytoplasm	other
SAMD9L	2395	5,00E-05	sterile alpha motif domain containing 9-like	Extracellular Space	other
SCG2	2641	5,00E-05	secretogranin II	Extracellular Space	cytokine
SDC2	1218	5,00E-05	syndecan 2	Plasma Membrane	other
SDPR	2349	5,00E-05	serum deprivation response	Plasma Membrane	other
SEC14L1	-1176	5,00E-05	SEC14-like 1 (S. cerevisiae)	Cytoplasm	transporter
SEMA3B	1199	5,00E-05	sema domain, immunoglobulin domain (Ig), short basic domain, secreted, (semaphorin) 3B	Extracellular Space	other
SEMA7A	-1264	5,00E-05	semaphorin 7A, GPI membrane anchor (John Milton Hagen blood group)	Plasma Membrane	transmembrane receptor
SEPT4	-1234	1,25E-03	septin 4	Cytoplasm	enzyme
SERINC2	1579	5,00E-05	serine incorporator 2	Plasma Membrane	transporter
SERPINB7	-1624	5,00E-05	serpin peptidase inhibitor, clade B (ovalbumin), member 7	Cytoplasm	other
SERPINE2	2200	5,00E-05	serpin peptidase inhibitor, clade E (nexin, plasminogen activator inhibitor type 1), member 2	Extracellular Space	other
SERPINI1	-1056	5,00E-05	serpin peptidase inhibitor, clade I (neuroserpin), member 1	Extracellular Space	other
SERTAD4	2753	1,18E-02	SERTA domain containing 4	Other	other
SERTAD4-AS1	1580	4,90E-03	SERTAD4 antisense RNA 1	Other	other
SEZ6L	-1617	5,00E-05	seizure related 6 homolog (mouse)-like	Plasma Membrane	other
SFMBT2	1652	5,00E-05	Scm-like with four mbt domains 2	Nucleus	other
SFRP1	2047	5,00E-05	secreted frizzled-related protein 1	Plasma Membrane	transmembrane receptor
SFRP2	2679	5,00E-05	secreted frizzled-related protein 2	Plasma Membrane	transmembrane receptor
SFTA1P	1521	5,00E-05	surfactant associated 1, pseudogene	Other	other
SGK1	-1294	5,00E-05	serum/glucocorticoid regulated kinase 1	Cytoplasm	kinase
SH2D3C	-2209	5,00E-05	SH2 domain containing 3C	Cytoplasm	other
SH2D5	-1089	5,00E-05	SH2 domain containing 5	Other	other
SH3D19	1226	5,00E-05	SH3 domain containing 19	Plasma Membrane	other
SH3RF3	3441	5,00E-05	SH3 domain containing ring finger 3	Other	other
SH3RF3-AS1	3586	5,00E-05	SH3RF3 antisense RNA 1	Other	other
SH3TC1	1117	5,00E-05	SH3 domain and tetratricopeptide repeats 1	Extracellular Space	other
SHOX2	-1090	5,00E-05	short stature homeobox 2	Nucleus	transcription regulator
SHROOM3	1575	5,00E-05	shroom family member 3	Cytoplasm	other
SIMC1	1345	5,00E-05	SUMO-interacting motifs containing 1	Other	other
SIRPA	-3370	5,00E-05	signal-regulatory protein alpha	Plasma Membrane	phosphatase
SIRT7	-1193	5,00E-05	sirtuin 7	Nucleus	enzyme
SKIDA1	-4417	5,00E-05	SKI/DACH domain containing 1	Other	other
SLC16A3	-1126	5,00E-05	solute carrier family 16 (monocarboxylate transporter), member 3	Plasma Membrane	transporter
SLC16A6	-1642	5,00E-05	solute carrier family 16, member 6	Plasma Membrane	transporter
SLC20A1	1027	5,00E-05	solute carrier family 20 (phosphate transporter), member 1	Plasma Membrane	transporter
SLC25A10	-1055	5,00E-05	solute carrier family 25 (mitochondrial carrier; dicarboxylate transporter), member 10	Cytoplasm	transporter
SLC25A19	-1004	5,00E-05	solute carrier family 25 (mitochondrial thiamine pyrophosphate carrier), member 19	Cytoplasm	transporter
SLC25A21	1380	1,95E-03	solute carrier family 25 (mitochondrial oxoadipate carrier), member 21	Cytoplasm	transporter
SLC26A11	-1004	5,00E-05	solute carrier family 26 (anion exchanger), member 11	Cytoplasm	transporter
SLC27A3	-1096	5,00E-05	solute carrier family 27 (fatty acid transporter), member 3	Cytoplasm	transporter
SLC39A8	1831	5,00E-05	solute carrier family 39 (zinc transporter), member 8	Extracellular Space	transporter
SLC43A1	1075	5,00E-04	solute carrier family 43 (amino acid system L transporter), member 1	Plasma Membrane	transporter
SLC43A2	-1037	5,00E-05	solute carrier family 43 (amino acid system L transporter), member 2	Plasma Membrane	transporter
SLC43A3	1113	5,00E-05	solute carrier family 43, member 3	Extracellular Space	other
SLC44A1	1316	5,00E-05	solute carrier family 44 (choline transporter), member 1	Plasma Membrane	transporter
SLC45A1	-1316	5,00E-05	solute carrier family 45, member 1	Other	transporter
SLC6A9	-1029	5,00E-05	solute carrier family 6 (neurotransmitter transporter, glycine), member 9	Plasma Membrane	transporter
SLC7A11	1487	5,00E-05	solute carrier family 7 (anionic amino acid transporter light chain, xc- system), member 11	Plasma Membrane	transporter
SLC7A5	-1238	5,00E-05	solute carrier family 7 (amino acid transporter light chain, L system), member 5	Plasma Membrane	transporter
SLITRK5	-3967	5,00E-05	SLIT and NTRK-like family, member 5	Other	other
SLITRK6	-1525	5,00E-05	SLIT and NTRK-like family, member 6	Other	other
SMAD6	-1202	5,00E-05	SMAD family member 6	Nucleus	transcription regulator
SMARCD2	-1163	5,00E-05	SWI/SNF related, matrix associated, actin dependent regulator of chromatin, subfamily d, member 2	Nucleus	transcription regulator
SMIM10	1039	5,00E-05	small integral membrane protein 10	Other	other
SMO	1580	5,00E-05	smoothened, frizzled family receptor	Plasma Membrane	G-protein coupled receptor	vismodegib, gemcitabine/vismodegib, erlotinib/vismodegib
SMURF2	-1122	5,00E-05	SMAD specific E3 ubiquitin protein ligase 2	Cytoplasm	enzyme
SNAP25	2812	5,00E-05	synaptosomal-associated protein, 25kDa	Plasma Membrane	transporter	botulinum toxin type A
SNCB	1080	5,00E-05	synuclein, beta	Cytoplasm	other
SNHG16	-1039	5,00E-05	small nucleolar RNA host gene 16 (non-protein coding)	Other	other
SNTB1	4785	5,00E-05	syntrophin, beta 1 (dystrophin-associated protein A1, 59kDa, basic component 1)	Plasma Membrane	other
SOCS3	-2026	5,00E-05	suppressor of cytokine signaling 3	Cytoplasm	phosphatase
SOX9	1326	5,00E-05	SRY (sex determining region Y)-box 9	Nucleus	transcription regulator
SPEG	1956	5,00E-05	SPEG complex locus	Nucleus	kinase
SPRY1	1820	5,00E-05	sprouty homolog 1, antagonist of FGF signaling (Drosophila)	Other	other
SPRY2	2341	5,00E-05	sprouty homolog 2 (Drosophila)	Plasma Membrane	other
SPTBN4	-1014	1,08E-02	spectrin, beta, non-erythrocytic 4	Cytoplasm	other
SPTLC3	2941	5,00E-05	serine palmitoyltransferase, long chain base subunit 3	Cytoplasm	enzyme
SQRDL	1411	5,00E-05	sulfide quinone reductase-like (yeast)	Cytoplasm	enzyme
SRRM3	-1488	5,00E-05	serine/arginine repetitive matrix 3	Other	other
SSC5D	1357	5,00E-05	scavenger receptor cysteine rich domain containing (5 domains)	Other	other
SSUH2	1038	7,00E-04	ssu-2 homolog (C. elegans)	Cytoplasm	other
ST6GALNAC2	-1301	5,00E-05	ST6 (alpha-N-acetyl-neuraminyl-2,3-beta-galactosyl-1,3)-N-acetylgalactosaminide alpha-2,6-sialyltransferase 2	Cytoplasm	enzyme
STC1	1954	5,00E-05	stanniocalcin 1	Extracellular Space	kinase
STXBP2	-1428	5,00E-05	syntaxin binding protein 2	Plasma Membrane	transporter
STXBP4	-1021	5,00E-05	syntaxin binding protein 4	Cytoplasm	other
SYDE2	-4481	5,00E-05	synapse defective 1, Rho GTPase, homolog 2 (C. elegans)	Cytoplasm	other
SYNE2	2310	5,00E-05	spectrin repeat containing, nuclear envelope 2	Nucleus	other
SYNE3	1076	5,00E-05	spectrin repeat containing, nuclear envelope family member 3	Nucleus	other
SYNPO2	-2692	5,00E-05	synaptopodin 2	Cytoplasm	other
SYT5	-1484	5,00E-05	synaptotagmin V	Cytoplasm	transporter
TACR1	-3443	5,00E-05	tachykinin receptor 1	Plasma Membrane	G-protein coupled receptor	fosaprepitant dimeglumine, AV608, casopitant, SLV317, aprepitant
TBCD	-1220	5,00E-05	tubulin folding cofactor D	Cytoplasm	other
TCF7L1	-1712	5,00E-05	transcription factor 7-like 1 (T-cell specific, HMG-box)	Nucleus	transcription regulator
TES	-1274	5,00E-05	testis derived transcript (3 LIM domains)	Plasma Membrane	other
TFAP2C	1333	5,00E-05	transcription factor AP-2 gamma (activating enhancer binding protein 2 gamma)	Nucleus	transcription regulator
TFAP2E	-1032	5,00E-05	transcription factor AP-2 epsilon (activating enhancer binding protein 2 epsilon)	Other	other
TFPI2	1088	5,00E-05	tissue factor pathway inhibitor 2	Extracellular Space	other
TGFBR3	1336	5,00E-05	transforming growth factor, beta receptor III	Plasma Membrane	kinase
THBS1	1173	5,00E-05	thrombospondin 1	Extracellular Space	other
THRB	1262	5,00E-05	thyroid hormone receptor, beta	Nucleus	ligand-dependent nuclear receptor	3,5-diiodothyropropionic acid, denosumab/levothyroxine, amiodarone, levothyroxine, dextrothyroxine, L-triiodothyronine
TIMM21	-1107	5,00E-05	translocase of inner mitochondrial membrane 21 homolog (yeast)	Cytoplasm	other
TIMP3	5540	5,00E-05	TIMP metallopeptidase inhibitor 3	Extracellular Space	other
TINCR	-1311	5,00E-05	tissue differentiation-inducing non-protein coding RNA	Other	other
TLR3	1861	5,00E-05	toll-like receptor 3	Plasma Membrane	transmembrane receptor	rintatolimod
TM4SF1	1208	5,00E-05	transmembrane 4 L six family member 1	Plasma Membrane	other
TMCC3	3078	5,00E-05	transmembrane and coiled-coil domain family 3	Other	other
TMEM104	-1069	5,00E-05	transmembrane protein 104	Other	transporter
TMEM144	-1239	5,00E-05	transmembrane protein 144	Other	other
TMEM173	2677	5,00E-05	transmembrane protein 173	Cytoplasm	other
TMEM191A	-1112	3,00E-04	transmembrane protein 191A (pseudogene)	Other	other
TMEM191C	-1778	7,75E-03	transmembrane protein 191C	Other	other
TMEM47	3917	5,00E-05	transmembrane protein 47	Plasma Membrane	other
TMTC1	6512	5,00E-05	transmembrane and tetratricopeptide repeat containing 1	Cytoplasm	other
TMX3	-1036	5,00E-05	thioredoxin-related transmembrane protein 3	Cytoplasm	enzyme
TNC	1376	5,00E-05	tenascin C	Extracellular Space	other
TNFAIP3	1333	5,00E-05	tumor necrosis factor, alpha-induced protein 3	Nucleus	enzyme
TNFRSF14	2354	5,00E-05	tumor necrosis factor receptor superfamily, member 14	Plasma Membrane	transmembrane receptor
TNFRSF1B	1615	5,00E-05	tumor necrosis factor receptor superfamily, member 1B	Plasma Membrane	transmembrane receptor
TNFRSF21	3299	5,00E-05	tumor necrosis factor receptor superfamily, member 21	Plasma Membrane	transmembrane receptor
TP73	1951	3,00E-04	tumor protein p73	Nucleus	transcription regulator
TPBG	1265	5,00E-05	trophoblast glycoprotein	Plasma Membrane	other
TPPP3	-1052	5,00E-05	tubulin polymerization-promoting protein family member 3	Other	other
TRABD2A	3356	5,00E-05	TraB domain containing 2A	Plasma Membrane	peptidase
TRIB2	1842	5,00E-05	tribbles pseudokinase 2	Plasma Membrane	kinase
TRIM16L	1206	5,00E-05	tripartite motif containing 16-like	Other	other
TRIM36	-1150	5,00E-05	tripartite motif containing 36	Cytoplasm	other
TRIM37	-1051	5,00E-05	tripartite motif containing 37	Cytoplasm	enzyme
TRIM47	-1173	5,00E-05	tripartite motif containing 47	Cytoplasm	other
TRIM65	-1158	5,00E-05	tripartite motif containing 65	Other	other
TRPV4	2605	5,00E-05	transient receptor potential cation channel, subfamily V, member 4	Plasma Membrane	ion channel
TSEN54	-1238	5,00E-05	TSEN54 tRNA splicing endonuclease subunit	Nucleus	enzyme
TSHZ1	1732	5,00E-05	teashirt zinc finger homeobox 1	Nucleus	transcription regulator
TSPAN1	1413	5,00E-05	tetraspanin 1	Other	other
TSPAN13	1821	5,00E-05	tetraspanin 13	Plasma Membrane	other
TTC39B	1103	5,00E-05	tetratricopeptide repeat domain 39B	Other	other
TTC39C	1153	5,00E-05	tetratricopeptide repeat domain 39C	Other	other
TTYH2	-1059	5,00E-05	tweety family member 2	Other	ion channel
TUBB2B	-1213	5,00E-05	tubulin, beta 2B class IIb	Cytoplasm	other	brentuximab vedotin, cabazitaxel
TUBD1	-1278	5,00E-05	tubulin, delta 1	Cytoplasm	other	epothilone B, colchicine/probenecid, larotaxel, eribulin, davunetide, vintafolide, milataxel, cevipabulin, gemcitabine/paclitaxel, docetaxel/prednisone, cyclophosphamide/prednisone/vincristine, docetaxel/hydrocortisone, cyclophosphamide/docetaxel, gemcitabine/vinorelbine, cyclophosphamide/daunorubicin/imatinib/prednisone/vincristine, cyclophosphamide/topotecan/vincristine, docetaxel/gemcitabine, …
UBA7	1559	5,00E-05	ubiquitin-like modifier activating enzyme 7	Cytoplasm	enzyme
UBAC2	17707	4,50E-04	UBA domain containing 2
UBE2O	-1017	5,00E-05	ubiquitin-conjugating enzyme E2O	Nucleus	enzyme
ULBP1	1324	5,00E-05	UL16 binding protein 1	Plasma Membrane	transmembrane receptor
UNC13D	-2367	5,00E-05	unc-13 homolog D (C. elegans)	Cytoplasm	other
UNC5C	-6713	1,00E-04	unc-5 homolog C (C. elegans)	Plasma Membrane	transmembrane receptor
UPK1A-AS1	-1122	2,65E-03	UPK1A antisense RNA 1	Other	other
VANGL2	2169	5,00E-05	VANGL planar cell polarity protein 2	Plasma Membrane	other
VAT1L	3138	5,00E-05	vesicle amine transport 1-like	Other	enzyme
VAV3	3872	5,00E-05	vav 3 guanine nucleotide exchange factor	Extracellular Space	cytokine
VDR	1230	5,00E-05	vitamin D (1,25- dihydroxyvitamin D3) receptor	Nucleus	transcription regulator	calcipotriene, ergocalciferol, ILX-23-7553, alendronate/cholecalciferol, 2-(3-hydroxypropoxy)calcitriol, betamethasone dipropionate/calcipotriene, alfacalcidol, calcium carbonate/cholecalciferol, paricalcitol, doxercalciferol, cholecalciferol, calcitriol, calcifediol
VGF	-2364	5,00E-05	VGF nerve growth factor inducible	Extracellular Space	growth factor
VSTM4	2394	5,00E-05	V-set and transmembrane domain containing 4	Other	other
WAS	-1052	3,15E-03	Wiskott-Aldrich syndrome	Cytoplasm	other
WASF3	-1547	5,00E-05	WAS protein family, member 3	Cytoplasm	other
WDR45B	-1037	5,00E-05	WD repeat domain 45B	Other	other
WISP2	2032	3,30E-03	WNT1 inducible signaling pathway protein 2	Extracellular Space	growth factor
WNT10B	-1216	5,00E-05	wingless-type MMTV integration site family, member 10B	Extracellular Space	other
WNT2	-7644	5,00E-05	wingless-type MMTV integration site family member 2	Extracellular Space	cytokine
WNT5A	1877	5,00E-05	wingless-type MMTV integration site family, member 5A	Extracellular Space	cytokine
WNT5B	1187	5,00E-05	wingless-type MMTV integration site family, member 5B	Extracellular Space	other
WNT7B	-1206	5,00E-05	wingless-type MMTV integration site family, member 7B	Extracellular Space	other
WWC1	-1658	5,00E-05	WW and C2 domain containing 1	Cytoplasm	transcription regulator
YBX2	-2107	5,00E-05	Y box binding protein 2	Cytoplasm	translation regulator
ZADH2	1512	5,00E-05	zinc binding alcohol dehydrogenase domain containing 2	Cytoplasm	enzyme
ZBTB10	2634	5,00E-05	zinc finger and BTB domain containing 10	Nucleus	other
ZDBF2	1155	5,00E-05	zinc finger, DBF-type containing 2	Other	other
ZDHHC2	-1681	5,00E-05	zinc finger, DHHC-type containing 2	Nucleus	enzyme
ZFR2	-1680	2,65E-03	zinc finger RNA binding protein 2	Other	other
ZIC2	-3182	5,00E-05	Zic family member 2	Nucleus	transcription regulator
ZNF185	-2046	5,00E-05	zinc finger protein 185 (LIM domain)	Nucleus	other
ZNF239	1509	5,00E-05	zinc finger protein 239	Nucleus	other
ZNF32	1547	5,00E-05	zinc finger protein 32	Nucleus	other
ZNF396	1664	5,00E-05	zinc finger protein 396	Nucleus	transcription regulator
ZNF429	1353	1,00E-03	zinc finger protein 429	Nucleus	other
ZNF467	-1032	5,00E-05	zinc finger protein 467	Nucleus	other
ZNF469	1555	5,00E-05	zinc finger protein 469	Nucleus	other
ZNF613	1733	5,00E-05	zinc finger protein 613	Other	other
ZNF618	-1322	5,00E-05	zinc finger protein 618	Other	other
ZNF649	1219	5,00E-05	zinc finger protein 649	Nucleus	other
ZNF671	1157	5,00E-05	zinc finger protein 671	Nucleus	other
ZNRF3	1130	5,00E-05	zinc and ring finger 3	Plasma Membrane	enzyme

## Sheet: Microarray AND RNA-seq
Gene Symbol	Entrez Gene Name	Location	Type(s)	Drug(s)
ABCA5	ATP-binding cassette, sub-family A (ABC1), member 5	Plasma Membrane	transporter
ABLIM1	actin binding LIM protein 1	Cytoplasm	other
ABRACL	ABRA C-terminal like	Other	other
ACTA2	actin, alpha 2, smooth muscle, aorta	Cytoplasm	other
ADAM12	ADAM metallopeptidase domain 12	Plasma Membrane	peptidase
ADAMTS12	ADAM metallopeptidase with thrombospondin type 1 motif, 12	Extracellular Space	peptidase
ADAMTSL1	ADAMTS-like 1	Extracellular Space	other
ADRB2	adrenoceptor beta 2, surface	Plasma Membrane	G-protein coupled receptor	articaine/epinephrine, bupivacaine/epinephrine, carteolol, dipivefrin, meluadrine, epinephrine/prilocaine, epinephrine/lidocaine, bedoradrine, KUL 7211, arformoterol, indacaterol, PYM-50018, budesonide/formoterol, nebivolol, vilanterol, formoterol/mometasone furoate, glycopyrrolate/indacaterol, latanoprost/timolol, umeclidinium/vilanterol, fluticasone/salmeterol, albuterol/ipratropium, carvedilol…
AFAP1L1	actin filament associated protein 1-like 1	Other	other
AFAP1L2	actin filament associated protein 1-like 2	Cytoplasm	other
AGAP2	ArfGAP with GTPase domain, ankyrin repeat and PH domain 2	Nucleus	enzyme
AIF1L	allograft inflammatory factor 1-like	Plasma Membrane	other
AK4	adenylate kinase 4	Cytoplasm	kinase
ALCAM	activated leukocyte cell adhesion molecule	Plasma Membrane	other
ANK2	ankyrin 2, neuronal	Plasma Membrane	other
ANKRD18B	ankyrin repeat domain 18B	Other	other
ANKRD34A	ankyrin repeat domain 34A	Cytoplasm	other
ANKRD45	ankyrin repeat domain 45	Nucleus	transcription regulator
AP1M2	adaptor-related protein complex 1, mu 2 subunit	Cytoplasm	transporter
APOE	apolipoprotein E	Extracellular Space	transporter
AR	androgen receptor	Nucleus	ligand-dependent nuclear receptor	estradiol valerate/testosterone enanthate, estradiol cypionate/testosterone cypionate, BMS-641988, cyproterone acetate/ethinyl estradiol, enzalutamide, 1-testosterone, flutamide/goserelin, drospirenone/ethinyl estradiol, nilutamide, bicalutamide, flutamide, nandrolone decanoate, testosterone cypionate, cyproterone acetate, drospirenone, medroxyprogesterone acetate, oxandrolone, danazol, dihydrote…
ARAP2	ArfGAP with RhoGAP domain, ankyrin repeat and PH domain 2	Cytoplasm	other
ARHGEF26	Rho guanine nucleotide exchange factor (GEF) 26	Plasma Membrane	other
ATCAY	ataxia, cerebellar, Cayman type	Plasma Membrane	other
ATP9A	ATPase, class II, type 9A	Cytoplasm	other
AXIN2	axin 2	Cytoplasm	other
B3GALT4	UDP-Gal:betaGlcNAc beta 1,3-galactosyltransferase, polypeptide 4	Cytoplasm	enzyme
B3GNT5	UDP-GlcNAc:betaGal beta-1,3-N-acetylglucosaminyltransferase 5	Cytoplasm	enzyme
BAIAP2	BAI1-associated protein 2	Plasma Membrane	kinase
BCAR3	breast cancer anti-estrogen resistance 3	Cytoplasm	other
BCHE	butyrylcholinesterase	Plasma Membrane	enzyme	dipivefrin, malathion, atropine/edrophonium, echothiophate, tacrine, edrophonium, isoflurophate, pyridostigmine, pralidoxime, rivastigmine
BNC1	basonuclin 1	Nucleus	transcription regulator
BNC2	basonuclin 2	Nucleus	other
C15orf52	chromosome 15 open reading frame 52	Other	other
C17orf62	chromosome 17 open reading frame 62	Other	other
C20orf112	chromosome 20 open reading frame 112	Other	other
C20orf195	chromosome 20 open reading frame 195	Other	other
C2CD2	C2 calcium-dependent domain containing 2	Cytoplasm	other
C3orf55	chromosome 3 open reading frame 55	Other	other
C4orf32	chromosome 4 open reading frame 32	Other	other
C6orf165	chromosome 6 open reading frame 165	Other	other
CA11	carbonic anhydrase XI	Extracellular Space	enzyme
CABLES1	Cdk5 and Abl enzyme substrate 1	Nucleus	other
CASKIN2	CASK interacting protein 2	Cytoplasm	other
CBFA2T3	core-binding factor, runt domain, alpha subunit 2; translocated to, 3	Nucleus	transcription regulator
CCDC153	coiled-coil domain containing 153	Other	other
CCDC74B	coiled-coil domain containing 74B	Other	other
CCDC80	coiled-coil domain containing 80	Nucleus	other
CCL2	chemokine (C-C motif) ligand 2	Extracellular Space	cytokine	mimosine
CCM2L	cerebral cavernous malformation 2-like	Other	other
CD24	CD24 molecule	Plasma Membrane	other
CD274	CD274 molecule	Plasma Membrane	enzyme
CDC42EP4	CDC42 effector protein (Rho GTPase binding) 4	Cytoplasm	other
CDH11	cadherin 11, type 2, OB-cadherin (osteoblast)	Plasma Membrane	other
CDH12	cadherin 12, type 2 (N-cadherin 2)	Plasma Membrane	other
CDH13	cadherin 13	Plasma Membrane	other
CDH18	cadherin 18, type 2	Plasma Membrane	other
CDH4	cadherin 4, type 1, R-cadherin (retinal)	Plasma Membrane	other
CDH9	cadherin 9, type 2 (T1-cadherin)	Plasma Membrane	other
CDK6	cyclin-dependent kinase 6	Nucleus	kinase	palbociclib, LEE011, alvocidib
CDO1	cysteine dioxygenase type 1	Cytoplasm	enzyme
CEP112	centrosomal protein 112kDa	Cytoplasm	other
CHST11	carbohydrate (chondroitin 4) sulfotransferase 11	Cytoplasm	enzyme
CHST15	carbohydrate (N-acetylgalactosamine 4-sulfate 6-O) sulfotransferase 15	Plasma Membrane	enzyme
CLDN1	claudin 1	Plasma Membrane	other
CNRIP1	cannabinoid receptor interacting protein 1	Other	other
COBLL1	cordon-bleu WH2 repeat protein-like 1	Extracellular Space	other
COL11A1	collagen, type XI, alpha 1	Extracellular Space	other	collagenase clostridium histolyticum
COL12A1	collagen, type XII, alpha 1	Extracellular Space	other	collagenase clostridium histolyticum
COL13A1	collagen, type XIII, alpha 1	Plasma Membrane	other	collagenase clostridium histolyticum
COL1A1	collagen, type I, alpha 1	Extracellular Space	other	collagenase clostridium histolyticum
COL1A2	collagen, type I, alpha 2	Extracellular Space	other	collagenase clostridium histolyticum
COL4A6	collagen, type IV, alpha 6	Extracellular Space	other	collagenase clostridium histolyticum
COL6A3	collagen, type VI, alpha 3	Extracellular Space	other	collagenase clostridium histolyticum
COX6B2	cytochrome c oxidase subunit VIb polypeptide 2 (testis)	Cytoplasm	enzyme
CPA4	carboxypeptidase A4	Extracellular Space	peptidase
CPVL	carboxypeptidase, vitellogenic-like	Other	peptidase
CREB3L3	cAMP responsive element binding protein 3-like 3	Other	other
CRLF1	cytokine receptor-like factor 1	Extracellular Space	other
CSGALNACT1	chondroitin sulfate N-acetylgalactosaminyltransferase 1	Cytoplasm	enzyme
CTHRC1	collagen triple helix repeat containing 1	Extracellular Space	other
CTNNA2	catenin (cadherin-associated protein), alpha 2	Plasma Membrane	other
CUEDC1	CUE domain containing 1	Other	other
CXXC5	CXXC finger protein 5	Other	other
CYB561	cytochrome b561	Cytoplasm	enzyme
CYBRD1	cytochrome b reductase 1	Cytoplasm	enzyme
CYP27B1	cytochrome P450, family 27, subfamily B, polypeptide 1	Cytoplasm	enzyme
DHRS3	dehydrogenase/reductase (SDR family) member 3	Cytoplasm	enzyme
DHX58	DEXH (Asp-Glu-X-His) box polypeptide 58	Cytoplasm	enzyme
DNAJC12	DnaJ (Hsp40) homolog, subfamily C, member 12	Other	other
DPF3	D4, zinc and double PHD fingers, family 3	Other	other
DPP4	dipeptidyl-peptidase 4	Plasma Membrane	peptidase	saxagliptin, talabostat, alogliptin, sitagliptin, vildagliptin, linagliptin, metformin/saxagliptin, simvastatin/sitagliptin, metformin/sitagliptin, linagliptin/metformin, alogliptin/pioglitazone
DPT	dermatopontin	Extracellular Space	other
DPYD	dihydropyrimidine dehydrogenase	Cytoplasm	enzyme	eniluracil
DSE	dermatan sulfate epimerase	Cytoplasm	enzyme
DSEL	dermatan sulfate epimerase-like	Extracellular Space	enzyme
DUSP16	dual specificity phosphatase 16	Nucleus	phosphatase
ECHDC3	enoyl CoA hydratase domain containing 3	Cytoplasm	enzyme
EFHD1	EF-hand domain family, member D1	Cytoplasm	other
EFNA5	ephrin-A5	Plasma Membrane	kinase
EFNB2	ephrin-B2	Plasma Membrane	other
EGF	epidermal growth factor	Extracellular Space	growth factor
ELAVL2	ELAV like neuron-specific RNA binding protein 2	Cytoplasm	other
ELMOD1	ELMO/CED-12 domain containing 1	Other	other
ENOX1	ecto-NOX disulfide-thiol exchanger 1	Plasma Membrane	other
EPAS1	endothelial PAS domain protein 1	Nucleus	transcription regulator
EPB41L4B	erythrocyte membrane protein band 4.1 like 4B	Other	transporter
EPHA7	EPH receptor A7	Plasma Membrane	kinase
EPSTI1	epithelial stromal interaction 1 (breast)	Other	other
EREG	epiregulin	Extracellular Space	growth factor
ERRFI1	ERBB receptor feedback inhibitor 1	Cytoplasm	other
ETV1	ets variant 1	Nucleus	transcription regulator
EXOC7	exocyst complex component 7	Plasma Membrane	transporter
EXTL1	exostosin-like glycosyltransferase 1	Cytoplasm	enzyme
FAM105A	family with sequence similarity 105, member A	Other	other
FAM107B	family with sequence similarity 107, member B	Other	other
FAM134B	family with sequence similarity 134, member B	Cytoplasm	other
FAM171B	family with sequence similarity 171, member B	Other	other
FAM19A2	family with sequence similarity 19 (chemokine (C-C motif)-like), member A2	Cytoplasm	other
FAM20C	family with sequence similarity 20, member C	Extracellular Space	other
FAM26E	family with sequence similarity 26, member E	Other	other
FAM81A	family with sequence similarity 81, member A	Other	other
FAM84A	family with sequence similarity 84, member A	Other	other
FBXO2	F-box protein 2	Cytoplasm	enzyme
FBXO32	F-box protein 32	Cytoplasm	enzyme
FENDRR	FOXF1 adjacent non-coding developmental regulatory RNA	Other	other
FGF1	fibroblast growth factor 1 (acidic)	Extracellular Space	growth factor	pentosan polysulfate
FGFR3	fibroblast growth factor receptor 3	Plasma Membrane	kinase	pazopanib
FLRT3	fibronectin leucine rich transmembrane protein 3	Plasma Membrane	other
FN1	fibronectin 1	Extracellular Space	enzyme
FOXF1	forkhead box F1	Nucleus	transcription regulator
FOXF2	forkhead box F2	Nucleus	transcription regulator
FSTL5	follistatin-like 5	Extracellular Space	other
GBP1	guanylate binding protein 1, interferon-inducible	Cytoplasm	enzyme
GBP3	guanylate binding protein 3	Other	enzyme
GBX2	gastrulation brain homeobox 2	Nucleus	transcription regulator
GCHFR	GTP cyclohydrolase I feedback regulator	Cytoplasm	other
GDA	guanine deaminase	Cytoplasm	enzyme
GJA3	gap junction protein, alpha 3, 46kDa	Plasma Membrane	transporter
GLI1	GLI family zinc finger 1	Nucleus	transcription regulator
GLUL	glutamate-ammonia ligase	Cytoplasm	enzyme
GNG2	guanine nucleotide binding protein (G protein), gamma 2	Plasma Membrane	enzyme
GNG4	guanine nucleotide binding protein (G protein), gamma 4	Plasma Membrane	enzyme
GPR162	G protein-coupled receptor 162	Plasma Membrane	G-protein coupled receptor
GPR39	G protein-coupled receptor 39	Plasma Membrane	G-protein coupled receptor
GRB2	growth factor receptor-bound protein 2	Cytoplasm	other
HIST1H2AC	histone cluster 1, H2ac	Nucleus	other
HIST1H3A (includes others)	histone cluster 1, H3a	Nucleus	other
HLA-B	major histocompatibility complex, class I, B	Plasma Membrane	transmembrane receptor
HOXA11-AS	HOXA11 antisense RNA	Other	other
HOXB9	homeobox B9	Nucleus	transcription regulator
HOXC13-AS	HOXC13 antisense RNA	Other	other
HOXD8	homeobox D8	Nucleus	transcription regulator
HOXD9	homeobox D9	Nucleus	transcription regulator
HPCAL1	hippocalcin-like 1	Cytoplasm	other
HTRA1	HtrA serine peptidase 1	Extracellular Space	peptidase
ICAM5	intercellular adhesion molecule 5, telencephalin	Plasma Membrane	other
IFI16	interferon, gamma-inducible protein 16	Nucleus	transcription regulator
IFI27	interferon, alpha-inducible protein 27	Cytoplasm	other
IFI44L	interferon-induced protein 44-like	Other	other
IFIT1	interferon-induced protein with tetratricopeptide repeats 1	Cytoplasm	other
IGFBP3	insulin-like growth factor binding protein 3	Extracellular Space	other
IGFBP7	insulin-like growth factor binding protein 7	Extracellular Space	transporter
IGFBPL1	insulin-like growth factor binding protein-like 1	Other	other
IL15	interleukin 15	Extracellular Space	cytokine
IL1R1	interleukin 1 receptor, type I	Plasma Membrane	transmembrane receptor	anakinra
IL20RB	interleukin 20 receptor beta	Plasma Membrane	other
IL6	interleukin 6 (interferon, beta 2)	Extracellular Space	cytokine	tocilizumab
IL7R	interleukin 7 receptor	Plasma Membrane	transmembrane receptor	recombinant human interleukin-7
INSL3	insulin-like 3 (Leydig cell)	Extracellular Space	growth factor
IRS2	insulin receptor substrate 2	Cytoplasm	enzyme
IRX5	iroquois homeobox 5	Nucleus	transcription regulator
JAM2	junctional adhesion molecule 2	Plasma Membrane	other
JAZF1	JAZF zinc finger 1	Nucleus	transcription regulator
KANK1	KN motif and ankyrin repeat domains 1	Nucleus	transcription regulator
KCNIP1	Kv channel interacting protein 1	Plasma Membrane	ion channel
KCNMB4	potassium large conductance calcium-activated channel, subfamily M, beta member 4	Plasma Membrane	ion channel	tedisamil
KIAA1217	KIAA1217	Cytoplasm	other
KITLG	KIT ligand	Extracellular Space	growth factor
KLHL4	kelch-like family member 4	Cytoplasm	other
KREMEN2	kringle containing transmembrane protein 2	Other	other
KRT80	keratin 80	Other	other
KRT86	keratin 86	Cytoplasm	other
LAMA4	laminin, alpha 4	Extracellular Space	enzyme
LAMC2	laminin, gamma 2	Extracellular Space	other
LEF1	lymphoid enhancer-binding factor 1	Nucleus	transcription regulator
LIMD2	LIM domain containing 2	Other	other
LINC00707	long intergenic non-protein coding RNA 707	Other	other
LOC646278	programmed cell death 6 interacting protein pseudogene	Other	other
LPHN3	latrophilin 3	Plasma Membrane	G-protein coupled receptor
LPPR4	lipid phosphate phosphatase-related protein type 4	Plasma Membrane	phosphatase
LRP4	low density lipoprotein receptor-related protein 4	Extracellular Space	other
LRRCC1	leucine rich repeat and coiled-coil centrosomal protein 1	Nucleus	transporter
LRRN3	leucine rich repeat neuronal 3	Extracellular Space	other
LY6K	lymphocyte antigen 6 complex, locus K	Nucleus	other
LYL1	lymphoblastic leukemia derived sequence 1	Nucleus	transcription regulator
LYPD1	LY6/PLAUR domain containing 1	Plasma Membrane	G-protein coupled receptor
MAGI2	membrane associated guanylate kinase, WW and PDZ domain containing 2	Plasma Membrane	kinase
MAGI2-AS3	MAGI2 antisense RNA 3	Other	other
MAN1A1	mannosidase, alpha, class 1A, member 1	Cytoplasm	enzyme
MANSC1	MANSC domain containing 1	Other	other
MAP1A	microtubule-associated protein 1A	Cytoplasm	other	estramustine
MAP2K6	mitogen-activated protein kinase kinase 6	Cytoplasm	kinase
MAP3K3	mitogen-activated protein kinase kinase kinase 3	Cytoplasm	kinase
MAP3K5	mitogen-activated protein kinase kinase kinase 5	Cytoplasm	kinase
MBP	myelin basic protein	Extracellular Space	other
MDFIC	MyoD family inhibitor domain containing	Nucleus	other
MDK	midkine (neurite growth-promoting factor 2)	Extracellular Space	growth factor
MECOM	MDS1 and EVI1 complex locus	Nucleus	transcription regulator
MEGF8	multiple EGF-like-domains 8	Extracellular Space	other
MEIOB	meiosis specific with OB domains	Cytoplasm	other
METTL7A	methyltransferase like 7A	Other	other
MGAT3	mannosyl (beta-1,4-)-glycoprotein beta-1,4-N-acetylglucosaminyltransferase	Cytoplasm	enzyme
MGLL	monoglyceride lipase	Plasma Membrane	enzyme
MIR137HG	MIR137 host gene (non-protein coding)	Other	other
MIR155HG	MIR155 host gene (non-protein coding)	Other	other
MLPH	melanophilin	Cytoplasm	other
MMP15	matrix metallopeptidase 15 (membrane-inserted)	Extracellular Space	peptidase	marimastat
MN1	meningioma (disrupted in balanced translocation) 1	Nucleus	other
MSX2	msh homeobox 2	Nucleus	transcription regulator
MXRA5	matrix-remodelling associated 5	Extracellular Space	other
MXRA7	matrix-remodelling associated 7	Other	other
MYO10	myosin X	Cytoplasm	other
NAB1	NGFI-A binding protein 1 (EGR1 binding protein 1)	Nucleus	transcription regulator
NACAD	NAC alpha domain containing	Other	other
NANOS1	nanos homolog 1 (Drosophila)	Cytoplasm	translation regulator
NARF	nuclear prelamin A recognition factor	Nucleus	enzyme
NCAM2	neural cell adhesion molecule 2	Plasma Membrane	other
NDP	Norrie disease (pseudoglioma)	Extracellular Space	growth factor
NDRG1	N-myc downstream regulated 1	Nucleus	kinase
NEBL	nebulette	Plasma Membrane	other
NEFL	neurofilament, light polypeptide	Cytoplasm	other
NFIB	nuclear factor I/B	Nucleus	transcription regulator
NFIX	nuclear factor I/X (CCAAT-binding transcription factor)	Nucleus	transcription regulator
NID1	nidogen 1	Extracellular Space	other
NNMT	nicotinamide N-methyltransferase	Cytoplasm	enzyme	atorvastatin/niacin, nicotinic acid/pioglitazone, nicotinic acid, lovastatin/niacin
NPAS1	neuronal PAS domain protein 1	Nucleus	transcription regulator
NPTX1	neuronal pentraxin I	Extracellular Space	other
NR2F1	nuclear receptor subfamily 2, group F, member 1	Nucleus	ligand-dependent nuclear receptor
NR4A2	nuclear receptor subfamily 4, group A, member 2	Nucleus	ligand-dependent nuclear receptor
NT5E	5'-nucleotidase, ecto (CD73)	Plasma Membrane	phosphatase
NTF4	neurotrophin 4	Extracellular Space	growth factor
NTN4	netrin 4	Extracellular Space	other
NUPR1	nuclear protein, transcriptional regulator, 1	Nucleus	transcription regulator
OAS1	2'-5'-oligoadenylate synthetase 1, 40/46kDa	Cytoplasm	enzyme
OAS3	2'-5'-oligoadenylate synthetase 3, 100kDa	Cytoplasm	enzyme
OASL	2'-5'-oligoadenylate synthetase-like	Cytoplasm	enzyme
OLFML2A	olfactomedin-like 2A	Extracellular Space	other
OSR2	odd-skipped related transciption factor 2	Nucleus	transcription regulator
PAMR1	peptidase domain containing associated with muscle regeneration 1	Extracellular Space	peptidase
PCDH18	protocadherin 18	Extracellular Space	other
PCDH9	protocadherin 9	Plasma Membrane	other
PDCD1LG2	programmed cell death 1 ligand 2	Plasma Membrane	enzyme
PDE4A	phosphodiesterase 4A, cAMP-specific	Cytoplasm	enzyme	enprofylline, dyphylline, caffeine/ergotamine, arofylline, tetomilast, L 869298, ibudilast, aspirin/dipyridamole/telmisartan, drotaverin, anagrelide, cilomilast, milrinone, dipyridamole, L-826,141, aspirin/dipyridamole, amrinone, ketotifen, roflumilast, theophylline, pentoxifylline, caffeine
PHACTR2	phosphatase and actin regulator 2	Other	other
PHLDB2	pleckstrin homology-like domain, family B, member 2	Cytoplasm	other
PIANP	PILR alpha associated neural protein	Other	other
PITPNC1	phosphatidylinositol transfer protein, cytoplasmic 1	Cytoplasm	transporter
PKP2	plakophilin 2	Plasma Membrane	other
PLCB4	phospholipase C, beta 4	Cytoplasm	enzyme
PLSCR4	phospholipid scramblase 4	Plasma Membrane	enzyme
PM20D2	peptidase M20 domain containing 2	Other	other
PNMA2	paraneoplastic Ma antigen 2	Nucleus	transporter
PODXL	podocalyxin-like	Plasma Membrane	kinase
POPDC3	popeye domain containing 3	Other	other
POSTN	periostin, osteoblast specific factor	Extracellular Space	other
PPAP2B	phosphatidic acid phosphatase type 2B	Plasma Membrane	phosphatase
PPP2R2B	protein phosphatase 2, regulatory subunit B, beta	Cytoplasm	phosphatase
PPP2R2C	protein phosphatase 2, regulatory subunit B, gamma	Other	phosphatase
PQLC1	PQ loop repeat containing 1	Other	other
PRICKLE1	prickle homolog 1 (Drosophila)	Nucleus	other
PRKD1	protein kinase D1	Cytoplasm	kinase
PROSER2	proline and serine-rich protein 2	Other	other
PRPH	peripherin	Plasma Membrane	other
PRRT2	proline-rich transmembrane protein 2	Other	other
PTPRG	protein tyrosine phosphatase, receptor type, G	Plasma Membrane	phosphatase
PTX3	pentraxin 3, long	Extracellular Space	other
RAB26	RAB26, member RAS oncogene family	Plasma Membrane	enzyme
RAB27B	RAB27B, member RAS oncogene family	Cytoplasm	enzyme
RAB38	RAB38, member RAS oncogene family	Cytoplasm	enzyme
RAB42	RAB42, member RAS oncogene family	Other	other
RAI14	retinoic acid induced 14	Nucleus	transcription regulator
RARRES3	retinoic acid receptor responder (tazarotene induced) 3	Cytoplasm	enzyme
RASGRP2	RAS guanyl releasing protein 2 (calcium and DAG-regulated)	Cytoplasm	other
RBPMS	RNA binding protein with multiple splicing	Other	transcription regulator
RDH10	retinol dehydrogenase 10 (all-trans)	Nucleus	enzyme
RGS4	regulator of G-protein signaling 4	Cytoplasm	other
RGS9	regulator of G-protein signaling 9	Cytoplasm	enzyme
RIBC1	RIB43A domain with coiled-coils 1	Other	other
RNF152	ring finger protein 152	Cytoplasm	enzyme
RNF175	ring finger protein 175	Other	other
RNF182	ring finger protein 182	Cytoplasm	enzyme
RNFT1	ring finger protein, transmembrane 1	Other	other
ROBO1	roundabout, axon guidance receptor, homolog 1 (Drosophila)	Plasma Membrane	transmembrane receptor
RPRML	reprimo-like	Other	other
RPS6KA6	ribosomal protein S6 kinase, 90kDa, polypeptide 6	Cytoplasm	kinase
RSAD2	radical S-adenosyl methionine domain containing 2	Cytoplasm	enzyme
RTN4R	reticulon 4 receptor	Plasma Membrane	other
SAMD11	sterile alpha motif domain containing 11	Nucleus	other
SAMD14	sterile alpha motif domain containing 14	Other	other
SAMD3	sterile alpha motif domain containing 3	Other	other
SAMD9	sterile alpha motif domain containing 9	Cytoplasm	other
SDC2	syndecan 2	Plasma Membrane	other
SDPR	serum deprivation response	Plasma Membrane	other
SEC14L1	SEC14-like 1 (S. cerevisiae)	Cytoplasm	transporter
SEPT4	septin 4	Cytoplasm	enzyme
SERPINE2	serpin peptidase inhibitor, clade E (nexin, plasminogen activator inhibitor type 1), member 2	Extracellular Space	other
SERPINI1	serpin peptidase inhibitor, clade I (neuroserpin), member 1	Extracellular Space	other
SERTAD4	SERTA domain containing 4	Other	other
SERTAD4-AS1	SERTAD4 antisense RNA 1	Other	other
SFRP1	secreted frizzled-related protein 1	Plasma Membrane	transmembrane receptor
SFRP2	secreted frizzled-related protein 2	Plasma Membrane	transmembrane receptor
SFTA1P	surfactant associated 1, pseudogene	Other	other
SGK1	serum/glucocorticoid regulated kinase 1	Cytoplasm	kinase
SH2D5	SH2 domain containing 5	Other	other
SH3RF3	SH3 domain containing ring finger 3	Other	other
SHOX2	short stature homeobox 2	Nucleus	transcription regulator
SKIDA1	SKI/DACH domain containing 1	Other	other
SLC16A3	solute carrier family 16 (monocarboxylate transporter), member 3	Plasma Membrane	transporter
SLC20A1	solute carrier family 20 (phosphate transporter), member 1	Plasma Membrane	transporter
SLC39A8	solute carrier family 39 (zinc transporter), member 8	Extracellular Space	transporter
SLC43A2	solute carrier family 43 (amino acid system L transporter), member 2	Plasma Membrane	transporter
SLC44A1	solute carrier family 44 (choline transporter), member 1	Plasma Membrane	transporter
SLITRK6	SLIT and NTRK-like family, member 6	Other	other
SPRY2	sprouty homolog 2 (Drosophila)	Plasma Membrane	other
SPTLC3	serine palmitoyltransferase, long chain base subunit 3	Cytoplasm	enzyme
SQRDL	sulfide quinone reductase-like (yeast)	Cytoplasm	enzyme
SRRM3	serine/arginine repetitive matrix 3	Other	other
ST6GALNAC2	ST6 (alpha-N-acetyl-neuraminyl-2,3-beta-galactosyl-1,3)-N-acetylgalactosaminide alpha-2,6-sialyltransferase 2	Cytoplasm	enzyme
STXBP4	syntaxin binding protein 4	Cytoplasm	other
SYNE2	spectrin repeat containing, nuclear envelope 2	Nucleus	other
SYNPO2	synaptopodin 2	Cytoplasm	other
TBCD	tubulin folding cofactor D	Cytoplasm	other
TFAP2C	transcription factor AP-2 gamma (activating enhancer binding protein 2 gamma)	Nucleus	transcription regulator
TGFBR3	transforming growth factor, beta receptor III	Plasma Membrane	kinase
THBS1	thrombospondin 1	Extracellular Space	other
TIMP3	TIMP metallopeptidase inhibitor 3	Extracellular Space	other
TINCR	tissue differentiation-inducing non-protein coding RNA	Other	other
TM4SF1	transmembrane 4 L six family member 1	Plasma Membrane	other
TMCC3	transmembrane and coiled-coil domain family 3	Other	other
TMEM104	transmembrane protein 104	Other	transporter
TMEM144	transmembrane protein 144	Other	other
TMEM173	transmembrane protein 173	Cytoplasm	other
TMEM191A	transmembrane protein 191A (pseudogene)	Other	other
TMTC1	transmembrane and tetratricopeptide repeat containing 1	Cytoplasm	other
TMX3	thioredoxin-related transmembrane protein 3	Cytoplasm	enzyme
TNC	tenascin C	Extracellular Space	other
TNFRSF21	tumor necrosis factor receptor superfamily, member 21	Plasma Membrane	transmembrane receptor
TRABD2A	TraB domain containing 2A	Plasma Membrane	peptidase
TRIM16L	tripartite motif containing 16-like	Other	other
TRIM36	tripartite motif containing 36	Cytoplasm	other
TRIM37	tripartite motif containing 37	Cytoplasm	enzyme
TSHZ1	teashirt zinc finger homeobox 1	Nucleus	transcription regulator
TSPAN1	tetraspanin 1	Other	other
TSPAN13	tetraspanin 13	Plasma Membrane	other
TTC39C	tetratricopeptide repeat domain 39C	Other	other
TUBD1	tubulin, delta 1	Cytoplasm	other	epothilone B, colchicine/probenecid, larotaxel, eribulin, davunetide, vintafolide, milataxel, cevipabulin, gemcitabine/paclitaxel, docetaxel/prednisone, cyclophosphamide/prednisone/vincristine, docetaxel/hydrocortisone, cyclophosphamide/docetaxel, gemcitabine/vinorelbine, cyclophosphamide/daunorubicin/imatinib/prednisone/vincristine, cyclophosphamide/topotecan/vincristine, docetaxel/gemcitabine, …
UBE2O	ubiquitin-conjugating enzyme E2O	Nucleus	enzyme
UNC13D	unc-13 homolog D (C. elegans)	Cytoplasm	other
UNC5C	unc-5 homolog C (C. elegans)	Plasma Membrane	transmembrane receptor
VAT1L	vesicle amine transport 1-like	Other	enzyme
VAV3	vav 3 guanine nucleotide exchange factor	Extracellular Space	cytokine
WASF3	WAS protein family, member 3	Cytoplasm	other
WNT5A	wingless-type MMTV integration site family, member 5A	Extracellular Space	cytokine
WNT5B	wingless-type MMTV integration site family, member 5B	Extracellular Space	other
ZADH2	zinc binding alcohol dehydrogenase domain containing 2	Cytoplasm	enzyme
ZBTB10	zinc finger and BTB domain containing 10	Nucleus	other
ZDHHC2	zinc finger, DHHC-type containing 2	Nucleus	enzyme
ZNF185	zinc finger protein 185 (LIM domain)	Nucleus	other
ZNF239	zinc finger protein 239	Nucleus	other
ZNF32	zinc finger protein 32	Nucleus	other
ZNF467	zinc finger protein 467	Nucleus	other
ZNF469	zinc finger protein 469	Nucleus	other
ZNF618	zinc finger protein 618	Other	other
ZNRF3	zinc and ring finger 3	Plasma Membrane	enzyme
