# Supplementary material for: Chronic Replication Problems Impact Cell Morphology and Adhesion of DNA Ligase I Defective Cells
Source: PLoS One. 2015 Jul 7;10(7):e0130561. doi: 10.1371/journal.pone.0130561 (PMC4495043; doi:10.1371/journal.pone.0130561)
Supplement: S4 Table — (XLS) [file pone.0130561.s006.xls]

## Sheet: upstream regulators
S4 Table
IPA analysis of Upstream regulators of differentially expressed genes from the microarray and RNA-Seq studies
Symbol	Entrez Gene Name	Microarray modulated genes (n=2114)				RNA-seq modulated genes (n=855)
		Activation z-score	Activation p-val	# regulated genes		Activation z-score	Activation p-val	# regulated genes
BRCA1	breast cancer 1, early onset	-0.004	3.45e-05	28		1.572	2.73e-06	18
CREBBP	CREB binding protein	0.182	0.0227	26		1.738	0.0105	14
CREM	cAMP responsive element modulator	-0.963	5.15e-05	28		0	0.0139	11
ELK1	member of ETS oncogene family	-0.649	0.00164	11		2.169	0.0053	6
EZH2	enhancer of zeste homolog 2	1.532	0.0416	28		1.115	1.93e-06	24
JUNB	jun B proto-oncogene	2.646	0.00256	20		1.964	0.0222	9
MITF	microphthalmia-associated transcription factor	-1.773	0.00171	25		0.259	0.000353	15
PBX2	pre-B-cell leukemia homeobox 2	-	0.0283	3		-	0.0315	2
SMARCA4	SWI/SNF related, matrix associated, actin dependent regulator of chromatin, subfamily a, member 4	0.914	5.19e-05	49		1.74	0.000851	23
SMARCB1	SWI/SNF related, matrix associated, actin dependent regulator of chromatin, subfamily b, member 1	-1.615	0.00221	26		1.274	0.00566	13
STAT3	signal transducer and activator of transcription 3 (acute-phase response factor)	1.366	5.05e-05	62		1.407	1.65e-15	53
TP53	tumor protein p53	1.424	1.18e-22	223		2.995	8.99e-07	81
YAP1	Yes-associated protein 1	1.859	0.000348	11		-	0.0113	5
YBX1	Y box binding protein 1	-0.196	0.000207	14		1.102	0.000661	8

## Sheet: IPA categories
Analysis of the enrichment in the "Cellular movement", "Cell morphology" and "Cellular assembly and organization" IPA categories of differentially expressed genes putatively controlled by the 14 upstream regulators
Symbol	Entrez Gene Name
		# target	Cellular movement	Cell morphology	Cellular assembly and organization
BRCA1	breast cancer 1, early onset	41	6.75e-11	3.04e-07	2.45e-06
CREBBP	CREB binding protein	31	9.47e-10	7.48e-11	6.84e-10
CREM	cAMP responsive element modulator	33	1.38e-07	8.43e-07	8.14e-05
ELK1	member of ETS oncogene family	13	2.05e-08	1.85e-07	2.79e-05
EZH2	enhancer of zeste homolog 2	42	5.26e-13	2.29e-11	4.82e-08
JUNB	jun B proto-oncogene	23	8.49e-14	1.16e-09	3.97e-08
MITF	microphthalmia-associated transcription factor	34	1.5e-06	1.29e-05	2.64e-05
PBX2	pre-B-cell leukemia homeobox 2	4	4.06e-06	6.56e-07	2.94e-05
SMARCA4	SWI/SNF related, matrix associated, actin dependent regulator of chromatin, subfamily a, member 4	56	1.78e-13	4.21e-10	6.1e-10
SMARCB1	SWI/SNF related, matrix associated, actin dependent regulator of chromatin, subfamily b, member 1	32	1.69e-10	1.74e-10	4.72e-05
STAT3	signal transducer and activator of transcription 3 (acute-phase response factor)	93	8.21e-22	9.4e-24	3.35e-11
TP53	tumor protein p53	266	3.69e-40	2.86e-38	1.29e-23
YAP1	Yes-associated protein 1	12	8.25e-05	1.97e-06	4.84e-07
YBX1	Y box binding protein 1	17	1.36e-09	3.04e-05	0.000362
All		427	3.1e-56	1.47e-51	6.14e-29
